# Supplementary material for: A bioinformatics insight to rhizobial globins: gene identification and mapping, polypeptide sequence and phenetic analysis, and protein modeling
Source: F1000Res. 2015 May 13;4:117. [Version 1] doi: 10.12688/f1000research.6392.1 (PMC4648194; doi:10.12688/f1000research.6392.1)
Supplement: Globin genes detected in the genomes of rhizobial bacteria — Globin nomenclature corresponds to the first three binomial (genus and species) letters followed by the strain name, globin type and gene copy number. URLs indicate links to individual glb gene sequences 56. [file f1000research-4-6858-s0000.tgz]

Archive with 1 entries (1 files):
- 25a4c661-19c1-4e59-84c9-141f5f644fc2_Data_set_1.xls
