# Supplementary material for: A bioinformatics insight to rhizobial globins: gene identification and mapping, polypeptide sequence and phenetic analysis, and protein modeling
Source: F1000Res. 2015 May 13;4:117. [Version 1] doi: 10.12688/f1000research.6392.1 (PMC4648194; doi:10.12688/f1000research.6392.1)
Supplement: Globin genes detected in the genomes of rhizobial bacteria — Globin nomenclature corresponds to the first three binomial (genus and species) letters followed by the strain name, globin type and gene copy number. URLs indicate links to individual glb gene sequences 56. [file f1000research-4-6858-s0000.tgz › 25a4c661-19c1-4e59-84c9-141f5f644fc2_Data_set_1.xls]

## Sheet: Data set 1
Data set 1. Globin genes detected in the genomes of rhizobial bacteria. Globin nomenclature corresponds to the first three binomial (genus and species) letters followed by the strain name, globin type and gene copy number. URLs indicate links to individual glb gene sequences.A2113
gbls
fhbs
α-rhizobia
rhilegUPM1137fhb
https://img.jgi.doe.gov/cgi-bin/w/main.cgi?exportGenes=1&exportType=nucleic&gene_oid=2513574459&up_stream=0&down_stream=0
ATGCCGAAAACTCTGTCATCAGAGACCGTCGCGGCTGTGAAAGCCACGAT
ATCCGCCCTCGATGAGCACGGCGCGGTGATCACTGCGGCCATGTACCGAC
GGCTGTTCGAGGACGCCGAGATTGCGGCGTTGTTCAATCAATCCAACCAG
AAGAGCGGGACGCAGATCCATGCTCTGGCTGCCGCGATCCTGGCCTATGC
GCGCAACATCGAAAGCCTGGCTGCTCTCGGGCCGGCCGTGGAGCGGATCG
CCCAAAAGCATATTGGTTACGCAATCCTGCCGGACCATTACCCGCATGTT
GCAACCGCTTTGCTTGGTGCGATTGAAGAGGTTCTTGGCGGGGCGGCAAC
GCCGGACGTGTTGACGGCCTGGGGCGAGGCCTACTGGTTCCTGGCTGATA
TTCTAAAGGGCCGAGAGGCGGCGATCCGGGATGATCTCCTCTCGAAGGCG
GGAGGCTGGACCGGCTGGCGACGGTTCGTGTTCGCCGAGCGAAGGCAGGA
AAGCGAGACGATCACCTCTTTCATCCTGCGGCCGCAGGACGGCGGGCGGG
TGCTTCGACACAAACCCGGCCAATATCTGACGTTTCGCTTCGATGCTGCC
GGACGCGAGGGCCTGAAGCGGAACTATTCGATCTCCTGTGCGCCCAACGA
CGAGCATTACCGGATCAGCGTCAAGCGGGAGCCGCAAGGCGACGCTTCAG
TCTATCTCCATGACGAAGCGAGCGCCGGCACGGTCGTGGAATGCACGCCG
CCAGCCGGCGACTTCTTCCTGTCGGATCCGCCTCAGCGCCCTGTCGTGCT
GCTGTCCGGCGGGGTAGGCCTGACGCCTATGGTCAGCATATTGGAGGCGC
TGGCAGAAAAACATGCGGGCCATCCAACCTTCTACATCCACGGCACCGCG
AGCCGGGCCACCCACGCCTTCGACTCCCACGTGAAGATCCTGGCGGCGCG
CCAGCAAGCAACCTCAGTTGCAACTTTCTATGATCAATCGAGCGACGAGG
CGGAAGTTCATAGCGGCTACATCTCCTTTGAATGGCTCCTCGCAAATACA
CCCTTTATGGAGGCGGACTTCTACATCTGCGGCCCTCGTCCATTCATGCG
CTTCTTTGTTTCGGGTTTGACGCAAGCGGGCGTTTCCGCTGACCGCATCC
ATTATGAATTTTTTGGCCCGACTGACGAAGTGTTGGCGGCTTGA
sinmel1021fHb
https://img.jgi.doe.gov/cgi-bin/w/main.cgi?exportGenes=1&exportType=nucleic&gene_oid=637180064&up_stream=0&down_stream=0
ATGCTCACTCAGAAGACCAAGGATATCGTCAAAGCAACGGCCCCCGTCCT
CGCGCAGCACGGGTACGCCATCATCCAGCATTTCTATAAGCGGATGTTTC
AGGCTCATCCCGAGCTCAAGAACATCTTCAATATGGCGCACCAGGAACGG
GGCGAACAACAGCAAGCGCTCGCGCGCGCGGTCTACGCCTATGCGGCCAA
CATCGAAAATCCGGAGAGCCTTTCGGCGGTGCTGAAGGATATCGCCCATA
AGCACGCCAGCCTTGGCGTCAGACCGGAACAATACCCGATCGTCGGAGAA
CATCTGCTTGCGTCTATCAAGGAGGTGCTGGGAGATGCCGCGACAGATGA
AATCATCTCAGCGTGGGCACAGGCCTATGGCAATCTGGCGGATATACTGG
CCGGCATGGAGAGCGAGCTCTATGAGCGCTCGGAGGAACGTGCCGGTGGC
TGGGCCGGCTGGCGTCGCTTCATCGTCCGTGAGAAGAACCCGGAGAGCGA
CGTCATCACCTCATTCGTGCTGGAGCCGGCGGACGGCGGACCCGTTGCGG
ATTTCGAACCCGGACAATATACGAGTGTCGCCGTGCAGGTGCCTAAGCTC
GGGTACCAGCAGATACGCCAGTACAGCCTGTCGGACTCTCCGAACGGACG
CAGCTATCGGATCTCTGTGAAGCGAGAAGATGGCGGCTTGGGGACGCCCG
GCTATGTCTCGTCCTTGCTGCACGACGAGATCAATGTCGGCGACGAACTC
AAGCTCGCGGCTCCCTATGGCAATTTCTACATCGATGTAAGCGCGACTAC
GCCAATCGTTCTGATCAGCGGCGGGGTCGGGCTGACGCCGATGGTCAGCA
TGCTGAAGAAGGCGCTCCAGACGCCGCCGCGGAAGGTCGTGTTCGTACAT
GGCGCGCGAAACAGCGCGGTACATGCGATGCGCGATCGGCTGAAGGAAGC
CTCCCGTACCTATCCGGATTTCAAGCTGTTCATCTTCTACGACGAGCCCC
TGCCGACGGATATCGAGGGGCGTGACTACGACTTTGCGGGCCTCGTCGAC
GTCGAAAAGGTCAAGGACAGCATCCTGCTCGACGACGCCGACTATTACAT
CTGCGGACCGGTTCCGTTCATGCGCATGCAGCACGACAAGCTCCTCGGTC
TTGGAATTACCGAAGCGCGCATCCACTACGAAGTATTCGGTCCCGATCTG
TTTGCCGAGTGA
β-rhizobia
burphySTM815fhb
https://img.jgi.doe.gov/cgi-bin/er/main.cgi?exportGenes=1&exportType=nucleic&gene_oid=642595788&up_stream=0&down_stream=0
ATGCTGTCAGCCGAACATCGCGCAATCGTCAAGGCAACCGTTCCGCTGCT
CGAAAGCGGCGGCGAAGCGCTCACCACGCACTTCTACAAGGTCATGTTGT
CGGAGTACCCGAGTGTGCGCCCGCTGTTCAACCAGGCTCACCAGCAATCC
GGCGATCAACCGCGTGCGCTGGCGAACGCGGTGCTGATGTATGCGCGTCA
TATCGAACAACTCGAACAACTCGGCGGACTGGTTTCGCAGATCGTCAACA
AACACGTCGCGTTAAACATTCTGCCCGAGCATTATCCGATCGTCGGCACA
TGTCTGCTGCGCGCGATCCGCGAAGTGCTCGGGCCGGAGATCGCAACGGA
TGCCGTGATCGAAGCGTGGGGCGCCGCGTACGGTCAACTGGCCGACCTGC
TGATCGGTCTCGAAGAGAAGGTGTATGTCGAGAAGGAAACGTCCAAGGGC
GGGTGGCGCGGCACGCGTCCGTTCGTGGTCGCGCGCAAGGTCAAGGAGAG
CGACGAGATCACGTCGTTCTATCTGCGTCCCGCCGACGGTGGCGACGTGC
TCGAATTCCAGCCGGGCCAGTACATCGGATTGCGCCTGATCGTCGATGGC
GAAGAAATCCGCCGCAACTACTCGCTGTCGGCTGCGGCAAACGGACGCGA
ATATCGCATCAGTGTAAAGCGCGAGCCGAACGGCAAGGGCTCGAACTATC
TGCACGATGTCGTCAAGGAAGGCGACACGCTGGATCTGTACGCGCCGTCA
GGCGATTTCACGCTGGAGCATAGCGACAAGCCGCTCGTGCTGATCAGCGG
CGGTGTCGGCATCACGCCGACCCTCGCGATGCTGAATGCCGCGCTGCAGA
CCTCGCGCCCGATTCACTTCATTCACGCAACGCGTCATGGCGGCGTGCAC
GCGTTCCGCGACGCGATCGACGAACTCGCCGCGCGTCATCCTCAACTCAA
GCGCTTCTATGTGTATGAGAAGCCCCGTCAGCAGGACGATGCGCATCACG
CGGAAGGTTTTATCGACGAAGATCGTCTGATCGAATGGATGCCGGCGACG
CGTGACGTCGATGTGTACTTCCTTGGACCGAAGCCTTTCATGAAGGCAGT
CAAGCGTCACCTGAAGGCGATCGGCGTGCCGGAAAAGCAGAGTCGTTTCG
AATTCTTCGGCCCCGCAGCAGCGCTCGATTGA
cupnecN1fhb1
https://img.jgi.doe.gov/cgi-bin/er/main.cgi?exportGenes=1&exportType=nucleic&gene_oid=650995360&up_stream=0&down_stream=0
ATGCTGTCCGCCGCTTCCCGCCCCTATATCGATGCAAGCGTCCCCGTGCT
GCGCGAGCACGGCCTGGCCATCACCACGCATTTCTACCGCGAGATGTTCG
CGGACCGGCCCGAGCTGACGCAAATGTTCAACATGGGCAACCAGGCCAAC
GGCAGCCAGCAGCAGTCGCTGGCCTCGGCCGTGTTCGCCTATGCGGCCAA
TATCGATAACGCCGCGGCGCTGGGGCCGGTGCTCGAGCGCATCGTCCACA
AGCATGCGGCCGTGGGCCTGACGCCCGCGCACTACCCGATCGTCGGCCGC
CACCTGCTGGGCGCCATCTCCGCGGTGCTGGGCGAGGCCGCCACGCCGCC
GCTGCTGGCCGCCTGGGACGAGGCCTACTGGCTGCTGGCCGGCGAGCTGA
TCGCCGCCGAGGCGCGCCTGTACCAGCGCACCGGCGTGGCCGCCGGCGAG
CTGACGCCGGTGCGCGTGGTGCGACGCGAGGCGCAGGGCGACCAGGTGGT
GGCGCTCACCCTGGCTGCCGCCGACGGCCAGCCGCTGCGTGCGTTCCGCC
CGGGCCAGTACATCAGCGTCGAGGCGCGCCTCGACGATGGCCAGCGCCAG
CTGCGCCAGTATTCGCTGTCGGCCGAAAGCGGGCTGCCGACCTGGCGCAT
CTCGGTCAAGCGCGAGGCGGGCGACCGCACCACCCCGGCCGGCGCGGTGT
CCAACTGGCTGCACGCCAACGCCCAGGTGGGCACGGAACTCAAGGTGAGC
GCGCCGTTCGGCGAGTTCACGCCGGCGCTCGACGGGCGCCGTCCGCTGGT
GCTGCTATCGGCCGGCATCGGCATCACGCCGATGCTGTCGGTGCTGCGCA
CGCTGGCCGCGCAGGGATCGCAGCGCCAGGTGCTGTTTGCCCATGCCGCG
CGCGATGGCCGCCACCACGCCCATCGCGCCGACCTGCAATGGGCGCGCGA
ACGCCTGCCGCAGCTCGCCACGCACATCAGCTATGAAACCCCGCAAGCGG
GCGACGTCGCCGGCCGCGACTACGACCACGCCGGCACAATGCCGGTGGCC
GAACTGCTGCGCCAGCCCGACCTGCAGCGCTTTGTTGACGGCAGCTTCTA
CCTGTGCGGACCGCTCGGCTTCATGCAGGAGCAGCGCCATGCGCTGGTCA
GCGCGGGCGTGCCGGTGGCGCATATCGAGCGCGAGGTGTTCGGGCCGGAC
CTGCTGGACGACCTGCTCTAA
cupnecN1fhb2
https://img.jgi.doe.gov/cgi-bin/er/main.cgi?exportGenes=1&exportType=nucleic&gene_oid=650996610&up_stream=0&down_stream=0
ATGCTGACCCAGCAGACAAAGGACATCGTAAAGGCCACGGCACCGGTTCT
GGCCGCACACGGTTACGACATCATCAAGTGCTTCTATAAGCGCATGTTCG
AAGCGCATCCCGAACTGAAGAATGTGTTCAACATGGCTCATCAGGAACAA
GGCCAGCAGCAACAGGCGCTGGCGCGGGCGGTCTATGCATATGCCGAGAA
TATCGAGGACCCGAGCAGTCTGCTGGCCGTATTGAAGAACATTGCCAACA
AGCATGCGAGTCTCGGCGTCAGGCCGGAACAATACCCCATTGTTGGGGAA
CACCTGCTGGCAGCGATCAAGGAAGTCTTGGGCGATGCCGCAACCGACGA
CATTATTTCCGCATGGGCGCAAGCCTATGGGAATCTGGCCGATGTCCTGA
TGGGCATGGAAAGCGAGTTATACGAGCGTTCTGCGGAACAACCGGGCGGC
TGGAAGGGATGGCGCAACTTTGTGGTTCGCGAGAAACGCCCCGAAAGCGA
CGTGATCACGTCATTTATCCTTGAGCCGGTCGATGGTGGTCCGTTGTTGA
ACTTCGAACCCGGCCAATACACCAGTGTCGCGATTGATGTGCCCGCGCTC
GGCTTGCAGCAAATTCGCCAGTACAGCCTGTCGGATATGCCAAACGGACG
CAGCTATCGCATCTCCGTCAAACGGGAAGCTGGCGGGACGCAGCCACCGG
GCTATGTTTCGAACCTGCTGCACGATCACGTCAATGTCGGGGATGAGGTC
AGGCTGGCTGCGCCGTACGGGAGCTTCCATATCGATGTCAATGCGAGAAC
ACCTATCGTATTGATCAGCGGCGGCGTGGGGCTGACACCCATGATCAGCA
TGCTCAAGAACGCATTGCAGGAACCGCCGAGGCAAGTGGTTTTTGTGCAT
GGGGCACGCAACAGTGCCGTACACGCCATGCGTGACCGGCTGCGCGAGGC
AGCTAAGGCGTACGAAAACTTCGATCTTTTTGTGTTCTATGACCAGCCGC
TATCGGAAGATGTCCAAGGCCGGGACTACGACTACCCGGGATTGGTCGAT
GTGAAGCTGATCGAGAAATCGATCCTGCTGCCTGACGCCGACTATTACAT
CTGCGGTCCGATTCCGTTTATGCGGATGCAGCATGATGCACTCAAGAAGC
TGGGCGTCCATGAGGGATGCATCCATTACGAAGTGTTTGGTCCAGACCTT
TTTGCTGAATAG
cupnecHPC(L)fhb
https://img.jgi.doe.gov/cgi-bin/w/main.cgi?exportGenes=1&exportType=nucleic&gene_oid=2563138427&up_stream=0&down_stream=0
ATGCTGTCCCCGAATACCATCGCGCTGGTCAAGGCCACGGTGCCCGTGCT
GACGCAGCACGGCGAAGCGATCACCCAACATTTCTATCGGCTGTTGCTGA
CCCAGCATCCGGAGCTGAAGGCCTTCTTCAACGAGGCCCACCAGGTCCAC
GGCACGCAGGCCCGGGCGCTGGCCGGCGCGGTGCTCGCCTTCGCCAGCCA
TGTCGATGAGCTCGAGGCGCTGGCCGGCGCGCTGCCGCGCATCGTGCAGA
AGCACGCCGCGCTGGGCGTCCAGCCCGAGCACTATCCGATCGTCGGCGGC
TGCCTGCTGCAGGCGATCCGCGACGTGCTGGGCGAAGCGGCGACCGACGA
GATCATCGGCGCGTGGGGCGAGGCCTATGGCGTGCTGGCGAAGATCCTGA
TCGATGCCGAGGAGGCGGTCTACCGCGACAACGCGGCCCAGCCGGGGGGC
TGGCGTGGCACGCGCGGCCTGCGCATTGCGCGCAAGGTGCAGGAGAGCGA
AATCATTACCTCGTTCTATTTGGAGCCGGCCGACGGCGGCGTACTGCCCG
CCTTCCGGCCCGGACAGTACCTGACGCTGCTGCTGACCATCGATGGGGCG
CCGACCCGTCGCCACTACTCGCTGTCCGATGCGCCGGGCAAGCCGTGGTA
CCGGATCAGCGTCAAGCGCGAGCCTGGCGGTCGCGCGTCGAACTGGCTGC
ACGACCATGCCGCGGTCGGCGATGTGCTGCAGGCGCTGCAGCCATGCGGC
GACTTCGTGCTGGAGCCGGCGGCCGACGAGCGGCCGCTGGTGCTGGTGAC
CGGCGGGGTCGGCATCACGCCCGCGATCAGCATGCTCGAAGCCGCCGCGC
CCGCCGGCCGCCCGATCCAGTTCATCCATGCCGCGCGGCACGGCGGCGTC
CATGCGTTCCGCGAGCGCGTCGATGCAATCGCCGCCAATTACGACAATGT
GAGCGTTTGCTACGTCTACGACACGCCACGGGACGGGGACAATCCGCACG
CGGTCGGCTTCGTCACGCGCGAGCTGCTGGCGAGCCGGCTGCCCGCCGAT
CGCGACGTCGACTTCTATCTGCTGGGGCCGAAGGCCTTCATGCGCGCGGT
CCATGCCGACGGACGGGCGCTGGGCATCGCGCCCGAGCGGCTGCGCTTCG
AGTTCTTCGGACCGCTGGAGGACCTGCAGGCGGCCTGA
cupnecJMP134fhb
https://img.jgi.doe.gov/cgi-bin/w/main.cgi?exportGenes=1&exportType=nucleic&gene_oid=637692645&up_stream=0&down_stream=0
ATGTTGTCTGCTGCTTCTCGCCCCTACATTGATGCCAGCGTACCGGTGCT
GCGTGAACATGGCCTCGCCATCACTACCCATTTCTACCGCGAGATGTTCG
CGGCGCGCCCTGAACTGACCCAACTGTTCAACATGGGCAACCAGGCCAAC
GGCTCGCAGCAGCAGTCGCTCGCCTCCGCCGTGTTCGCCTACGCCGCCAA
TATCGACAACGCCAACGCGCTTGCGCCGGTGGTCGAACGCATCGTGCACA
AGCATGCAGCGGTGGGCCTGAAGCCCGCGCATTACCCGATCGTCGGCCGG
CACCTGCTGGGCGCCATCTCCGCCGTGCTCGGCGAAGCCGCCACGCCCGA
TCTGATTGCCGCCTGGGACGAAGCGTACTGGCTGCTGGCCGGCGAGTTGA
TCGCCGCCGAAGCGCGCCTGTACCAGAGCACCGGCATGGCCGCCGGCGAA
CGCATCGCCGTACGGGTCGACCGCCGCGAAGTGCAGAGCGACACCGTGGT
CGCGCTGACGCTGTCGGCCGTGGACGGCCAGCCGCTGCGCGATTTCCGCC
CGGGCCAGTACGTCAGCGTCGAAGTCACGCTCGATGACGGCAACCGCCAG
CAGCGCCAGTACTCGCTGTCTGCGGAGCGCGGCCTGCCGACGTGGCAAAT
CTCGGTCAAGCGCGAGGACGGCGACCACGCCACGCCGGCCGGCGCAGTAT
CCAACTGGCTGCATGCCAACGCGCAGCCCGGCACGGAACTGTCGGTGAGC
GCGCCGTTCGGCGACTTCGCGCCGCGCCTGGATAACCACCGCCCGATCGT
GCTGCTGTCGGCCGGTATCGGCATCACGCCGATGCTGTCGGTGCTGCGCA
CGTTGGCCGCACAAGGCTCCAGGCGCGAGATTCTGTTTGCCCACGCGGCC
CGCGACGGCCGCCACCACGCCCATCGTGCCGACGTGGCCTGGGCCAGGGA
ACGCCTGCCGCAGCTGCGTACCCATATCAGCTACGAACAGCCGCAAGCCG
CCGATGTCGCGGGCCGTGACTACGACCACGCGGGCACCATGCCCGTCGCC
GCACTGCTCGATGCGCCCGACAACCGTCTGTTTATCGACGGCGACTTCCA
CCTGTGCGGACCGCTCGGGTTCATGCAGGCGCAGCGGCACGCGCTGATCA
GCGCTGGTGTCCCGGTCGGGCATATCCACCGCGAAGTGTTCGGCCCGGAT
CTGCTCGACGACCTGTTGTAA
sdgbs
α-rhizobia
azodoeUFLA1-100sdgb
https://img.jgi.doe.gov/cgi-bin/er/main.cgi?exportGenes=1&exportType=nucleic&gene_oid=2513592844&up_stream=0&down_stream=0
ATGACCCCGAGCCAAGTGGAACTGGTGCAATCCTCCTTCGCCAAGGTGGC
GCCCATCGCCGACACCGCCGCCGGCCTGTTCTACGGCCGGCTGTTCGAGA
CCGCGCCCGAGGTGAAGCCCTTGTTCAAGGGCGACATCGCCGAGCAGGGC
CGGAAGCTGATGGCCACCCTCGCGGTGGTGGTGAACGGCCTCACCAAGCT
GGAGGTCATAGTGCCCGCCGCCCAGACCCTGGCGCGCCGCCACGTGGCCT
ATGGCGTCCGGCCCGAGCACTACGCCCCGGTGGGCGCGGCGCTGCTGTGG
ACGCTGGAGCAGGGCCTCGGCCCCGACTTCACCCCCGAGACCAAGGCCGC
CTGGGCGGAGGCCTACACGCTGCTGTCCTCGGTGATGATCGAAGCGGCCG
CAGACGCCGCCCCCGTCGCCTGA
braelkUSDA3254sdgb1
https://img.jgi.doe.gov/cgi-bin/w/main.cgi?exportGenes=1&exportType=nucleic&gene_oid=2513917904&up_stream=0&down_stream=0
ATGACTCCATCATCGAATCCGATCGAACGCAGCTTTGAACTCGCAGCCGC
GGCTTGCGATGATCTGACACCGTCAGTCTATCGCCGCCTGTTTCGCGATC
ATCCCGAAGCGCAGGCGATGTTTCGCACCGAAGGCAGCGAGCCGGTGAAA
GGCTCGATGCTGCAGCTGACGATCGAAGCCATCCTCGATTTCGCCGGCGA
ACGCCGCGGACATTTTCGCCTGATCGAATCGGAAGTGTTCTCGCACGACG
CCTACGGAACGCCGCGCGAACTGTTCGTCGCGTTCTTCGCCGTGATTGCC
GACAGCTTGCGCGAAATTCTCGGCGAGCAGTGGACTGCGGAGATCGATGC
TGCGTGGCACAAGCTGCTCGGCGACATCGAAGCCATCGTGCTGCAGCAGA
AACATCTCGTGGACGAGAGGCCGTAG
braelkUSDA3254sdgb2
https://img.jgi.doe.gov/cgi-bin/er/main.cgi?exportGenes=1&exportType=nucleic&gene_oid=2513921873&up_stream=0&down_stream=0
ATGACGCCCGAGCAGGTCGACCTCATAGGGATATCATTCGACGCGATGTG
GCCGATCCGTCGCGACATCGCTGACCTGTGTTACAGCCGGTTCGTCGAAC
TAGATCCCGATGCAAAAGACATGTTCGCCGGAGACATCGAGCGGCGGCGG
ATGAAGGTGCTGGATATGATCACGGCCCTGGTCGCCTCACTCGACGAGAG
ACCGATATTCCAATCGCTGATCACGCTTTCAGGTCATAAGCACGCCAGAC
TTGGCGTTCAGCTATCGCACTATGTCGCAATGGGCGAGGCGTTGATGTGG
AGCCTTGAGCGCAAGTTAGGCGCCTCATTCACCCAGGAGCTGCAGGAGGC
TTGGCGAACACTTTACGCCACGGCCCAGACCGAGATGCTGCGGTCAGCCG
CGAAAACATAG
braelkUSDA3254sdgb3
https://img.jgi.doe.gov/cgi-bin/er/main.cgi?exportGenes=1&exportType=nucleic&gene_oid=2513923443&up_stream=0&down_stream=0
ATGTGGCCGATCCGCCGCGACCTCGCTGACCTGTGCTACAACAGGTTCGT
CGAACTAGCTCCTGATGCAAGACAAATGTTCGGCGGCGATACTGAGAAGC
AGCGGATGAAGGTGCTGGATATGATCACGGCGCTGGTCGCCTCGCTCGAC
GAAAGACCGATGTTCCAGTCGCTGATCGCGATTTCCGGTCACAAGCACGC
CATACTTGGCGTTCAGCCATCGCACTTTGTCGCAATGGGCGAGGCGTTGA
TGTGGAGCTTTGAGCGAAAATTCGGCGCTTCTTTCACCCCTGAGCTGAGA
GAGTCCTGGCATACACTTTACGCCACCGCCCAGAACGAGATGCTGCGCGC
GACTGGCCGGCATAGTTCGTTTTGA
braelkUSDA3254sdgb4
https://img.jgi.doe.gov/cgi-bin/er/main.cgi?exportGenes=1&exportType=nucleic&gene_oid=2513923416&up_stream=0&down_stream=0
ATGAATCCGGCCCAAATCAAGCTGGTTCAGGACAGCTTTGGCAAGGTCGC
GCCGATCTCGGAGCAGGCCGCGGTCATTTTCTACGACCGCTTGTTCGAAG
TCGCGCCCGCCGTGAAGGCGATGTTTCCGGTCGACATGAAGGAGCAGCGC
AAGAAATTGATGACGACGCTTGCCGTCGTCGTGAATGGGCTGAGCAATCT
CGACACGATCCTGCCGGCCGCGAGTGCGCTGGCCAAGCGGCATGTCGGCT
ACGGCGCCAAGGCCGAGCATTATCCGGTGGTCGGCGGCGCGTTGCTGTGG
ACGCTGGAGAAGGGGCTCGGCGAAGCCTGGACGCCTGACGTCGCCGCCGC
GTGGACCGCGGCCTACGGCACGCTGTCCGGCTACATGATCTCGGAAGCCT
ATGGCCCGGTGCAGCCGGTCGAATAG
braelk587sdgb1
https://img.jgi.doe.gov/cgi-bin/w/main.cgi?exportGenes=1&exportType=nucleic&gene_oid=2550666940&up_stream=0&down_stream=0
ATGAATCCGGCCCAAATCAAGCTGGTTCAGGAAAGCTTTGGCAAGGTCGC
GCCGATCTCGGAGCAAGCTGCGGTCATCTTCTACGACCGTCTGTTCGAAG
TCGCGCCAGCCGTAAAGGCAATGTTTCCCGCCGACATGAAGGAGCAGCGC
AGGAAGTTGATGACGACGCTCGCCGTCGTCGTCAACGGGCTGAGCAACCT
CGACACGATCCTGCCGGCCGCGAGTGCACTCGCCAAGCGTCATGTCAACT
ATGGCGCGAGGCCCGAGCATTATCCGGTGGTCGGCGGCGCATTGCTCTGG
ACCTTGGAGAAGGGCCTTGGCCCCGCCTGGACGCCTGACGTCGCCGCCGC
ATGGACCGCGGCCTACGGCACGCTGTCGGGCTATATGATTTCCGAAGCCT
ACGGCGGTCCACGGGCGGCGGAGTAG
braelk587sdgb2
https://img.jgi.doe.gov/cgi-bin/w/main.cgi?exportGenes=1&exportType=nucleic&gene_oid=2550660969&up_stream=0&down_stream=0
ATGACGCCCGAGCAGGTCGACCTTATAAGGACATCATTTGACGCGATGTG
GCCGATTCGTCGCGACCTCGCTGACCTGTGCTACAACAGGTTCGTCGAAC
TAGCTCCTGATGCAAGGAGCTTGTTCGGCGGCGATGCTGAGAAGCAGCGA
ATGAAGATGCTGGATATGATCATCGCTCTGGTCGCTTCGCTCGACGAAAG
ACCGATGTTCCAATCGCTGATCACGCTTTCCGGTCACAAGCACGCCAGAC
TTGGCGTTCAGCCATCGCACTTTGTCGCAATGGGCGAGGCGCTGATGTGG
AGCTTTGAGCGCAAATTCGGCGCTTTTTTCACCCCCGAGTTGAGGGATTC
CTGGCGAGCACTTTACGCCACCGCCCAGAACGAGATGCTGCGCGCGGCTG
GCCGACCGAGTTCATTCTGA
braelk587sdgb3
https://img.jgi.doe.gov/cgi-bin/w/main.cgi?exportGenes=1&exportType=nucleic&gene_oid=2550659533&up_stream=0&down_stream=0
ATGTTTCGCACCGAAGGCAGCGAGCCTGTGAAAGGCGCGATGCTGCAGCT
GACGATCGAAGCCATCCTCGATTTCGCGGGCGAGCGCCGCGGACATTTTC
GCCTGATCGAATCGGAGGTGTTCTCGCACGACGCCTACGGCACGCCGCGC
GAACTGTTCGTGGCATTCTTCGCGATGATTGCCGACAGCTTGCGCGACAT
TCTCGGCGAGCAGTGGACTGCGGAGATCGATGCTGCGTGGCACACGCTGC
TCGGCGACATCGAAGCCATCGTGCTGCAGCAGAAACATCTCGTGGACGAG
AGGCCGTAG
braelkUSDA3259sdgb1
https://img.jgi.doe.gov/cgi-bin/w/main.cgi?exportGenes=1&exportType=nucleic&gene_oid=2513661769&up_stream=0&down_stream=0
ATGAATCCGGCCCAAATCAAGCTGGTTCAGGACAGCTTTGGCAAGGTCGC
GCCGATCTCGGAGCAGGCCGCGGTCATTTTCTACGACCGCTTGTTCGAAG
TCGCGCCCGCCGTGAAGGCGATGTTTCCGGTCGACATGAAGGAGCAGCGC
AAGAAATTGATGACGACGCTTGCCGTCGTCGTGAATGGGCTGAGCAATCT
CGACACGATCCTGCCGGCCGCGAGTGCGCTGGCCAAGCGGCATGTCGGCT
ACGGCGCCAAGGCCGAGCATTATCCGGTGGTCGGCGGCGCGTTGCTGTGG
ACGCTGGAGAAGGGGCTCGGCGAAGCCTGGACGCCTGACGTCGCCGCCGC
GTGGACCGCGGCCTACGGCACGCTGTCCGGCTACATGATCTCGGAAGCCT
ATGGCCCGGTGCAGCCGGTCGAATAG
braelkUSDA3259sdgb2
https://img.jgi.doe.gov/cgi-bin/w/main.cgi?exportGenes=1&exportType=nucleic&gene_oid=2513659875&up_stream=0&down_stream=0
ATGACGCCCGAGCAGGTCGACCTCATAGGGATATCATTCGACGCGATGTG
GCCGATCCGTCGCGACATCGCTGACCTGTGTTACAGCCGGTTCGTCGAAC
TAGATCCCGATGCAAAAGACATGTTCGCCGGAGACATCGAGCGGCGGCGG
ATGAAGGTGCTGGATATGATCACGGCCCTGGTCGCCTCACTCGACGAGAG
ACCGATATTCCAATCGCTGATCACGCTTTCAGGTCATAAGCACGCCAGAC
TTGGCGTTCAGCTATCGCACTATGTCGCAATGGGCGAGGCGTTGATGTGG
AGCCTTGAGCGCAAGTTAGGCGCCTCATTCACCCAGGAGCTGCAGGAGGC
TTGGCGAACACTTTACGCCACGGCCCAGACCGAGATGCTGCGGTCAGCCG
CGAAAACATAG
braelkUSDA3259sdgb3
https://img.jgi.doe.gov/cgi-bin/w/main.cgi?exportGenes=1&exportType=nucleic&gene_oid=2513656719&up_stream=0&down_stream=0
ATGACTCCATCATCGAATCCGATCGAACGCAGCTTTGAACTCGCAGCCGC
GGCTTGCGATGATCTGACACCGTCAGTCTATCGCCGCCTGTTTCGCGATC
ATCCCGAAGCGCAGGCGATGTTTCGCACCGAAGGCAGCGAGCCGGTGAAA
GGCTCGATGCTGCAGCTGACGATCGAAGCCATCCTCGATTTCGCCGGCGA
ACGCCGCGGACATTTTCGCCTGATCGAATCGGAAGTGTTCTCGCACGACG
CCTACGGAACGCCGCGCGAACTGTTCGTCGCGTTCTTCGCCGTGATTGCC
GACAGCTTGCGCGAAATTCTCGGCGAGCAGTGGACTGCGGAGATCGATGC
TGCGTGGCACAAGCTGCTCGGCGACATCGAAGCCATCGTGCTGCAGCAGA
AACATCTCGTGGACGAGAGGCCGTAG
braelkUSDA3259sdgb4
https://img.jgi.doe.gov/cgi-bin/w/main.cgi?exportGenes=1&exportType=nucleic&gene_oid=2513661812&up_stream=0&down_stream=0
ATGTGGCCGATCCGCCGCGACCTCGCTGACCTGTGCTACAACAGGTTCGT
CGAACTAGCTCCTGATGCAAGACAAATGTTCGGCGGCGATACTGAGAAGC
AGCGGATGAAGGTGCTGGATATGATCACGGCGCTGGTCGCCTCGCTCGAC
GAAAGACCGATGTTCCAGTCGCTGATCGCGATTTCCGGTCACAAGCACGC
CATACTTGGCGTTCAGCCATCGCACTTTGTCGCAATGGGCGAGGCGTTGA
TGTGGAGCTTTGAGCGAAAATTCGGCGCTTCTTTCACCCCTGAGCTGAGA
GAGTCCTGGCATACACTTTACGCCACCGCCCAGAACGAGATGCTGCGCGC
GACTGGCCGGCATAGTTCGTTTTGA
braelkUSDA76sdgb1
https://img.jgi.doe.gov/cgi-bin/w/main.cgi?exportGenes=1&exportType=nucleic&gene_oid=2517891202&up_stream=0&down_stream=0
ATGAATCCGGCCCAAATCAAGCTGGTTCAGGAAAGCTTTGGCAAGGTCGC
GCCGATCTCGGAGCAAGCTGCGGTCATCTTCTACGACCGTCTGTTCGAAG
TCGCGCCAGCCGTAAAGGCAATGTTTCCCGCCGACATGAAGGAGCAGCGC
AGGAAGTTGATGACGACGCTCGCCGTCGTCGTCAACGGGCTGAGCAACCT
CGACACGATCCTGCCGGCCGCGAGTGCACTCGCCAAGCGTCATGTCAACT
ATGGCGCGAGGCCCGAGCATTATCCGGTGGTCGGCGGCGCATTGCTCTGG
ACCTTGGAGAAGGGCCTTGGCCCCGCCTGGACGCCTGACGTCGCCGCCGC
ATGGACCGCGGCCTACGGCACGCTGTCGGGCTATATGATTTCCGAAGCCT
ACGGCGGTCCACGGGCGGCGGAGTAG
braelkUSDA76sdgb2
https://img.jgi.doe.gov/cgi-bin/w/main.cgi?exportGenes=1&exportType=nucleic&gene_oid=2517887587&up_stream=0&down_stream=0
ATGACGCCCGAGCAGGTCGACCTTATAAGGACATCATTTGACGCGATGTG
GCCGATTCGTCGCGACCTCGCTGACCTGTGCTACAACAGGTTCGTCGAAC
TAGCTCCTGATGCAAGGAGCTTGTTCGGCGGCGATGCTGAGAAGCAGCGA
ATGAAGATGCTGGATATGATCATCGCTCTGGTCGCTTCGCTCGACGAAAG
ACCGATGTTCCAATCGCTGATCACGCTTTCCGGTCACAAGCACGCCAGAC
TTGGCGTTCAGCCATCGCACTTTGTCGCAATGGGCGAGGCGCTGATGTGG
AGCTTTGAGCGCAAATTCGGCGCTTTTTTCACCCCCGAGTTGAGGGATTC
CTGGCGAGCACTTTACGCCACCGCCCAGAACGAGATGCTGCGCGCGGCTG
GCCGACCGAGTTCATTCTGA
braelkUSDA76sdgb3
https://img.jgi.doe.gov/cgi-bin/w/main.cgi?exportGenes=1&exportType=nucleic&gene_oid=2517893050&up_stream=0&down_stream=0
ATGACTCCATCCTCGAATCCGATCGAACGCAGCTTTGAGCTCGCAGCAGC
GGCTTGCGATGATCTGACACCGTTCGTGTATCGCCGCCTGTTTCGCGAAC
ATCCTGAGACGCAGGCGATGTTTCGCACCGAAGGCAGCGAGCCTGTGAAA
GGCGCGATGCTGCAGCTGACGATCGAAGCCATCCTCGATTTCGCGGGCGA
GCGCCGCGGACATTTTCGCCTGATCGAATCGGAGGTGTTCTCGCACGACG
CCTACGGCACGCCGCGCGAACTGTTCGTGGCATTCTTCGCGATGATTGCC
GACAGCTTGCGCGACATTCTCGGCGAGCAGTGGACTGCGGAGATCGATGC
TGCGTGGCACACGCTGCTCGGCGACATCGAAGCCATCGTGCTGCAGCAGA
AACATCTCGTGGACGAGAGGCCGTAG
braelkUSDA94sdgb1
https://img.jgi.doe.gov/cgi-bin/w/main.cgi?exportGenes=1&exportType=nucleic&gene_oid=2513856978&up_stream=0&down_stream=0
ATGAATCCGGCCCAGATCAAGCTGGTTCAGGAAAGCTTTGGCAAGGTCGC
GCCGATCTCGGAGCAGGCCGCGGTCATTTTCTACGATCGCTTGTTCGAAG
TCGCGCCCGCCGTGAGGGCGATGTTTCCGGCCGACATGAAGGAGCAGCGC
AAGAAATTGATGACGACGCTTGCCGTCGTCGTGAACGGGCTGAGCAATCT
TGATACGATCCTGCCGGCCGCGAGTGCGCTGGCCAAGCGGCATGTCGGCT
ATGGCGCCAAGCCCGAGCATTATCCGGTGGTCGGCGGCGCATTGTTGTGG
ACGCTGGAGAAGGGGCTCGGCGAAGCCTGGACGCCTGACGTCGCCGCCGC
ATGGACCGCGGCCTACGGCACGCTGTCCGGCTACATGATCTCGGAAGCCT
ATGGCTCGGCGCAGCCGGCCGAATAG
braelkUSDA94sdgb2
https://img.jgi.doe.gov/cgi-bin/w/main.cgi?exportGenes=1&exportType=nucleic&gene_oid=2513862009&up_stream=0&down_stream=0
ATGAAGATGCTGGATATGATCACCGCTCTGGTCGCTTCGCTCGACGAAAG
ACCGATGTTCCAATCGCTGATCACGCTTTCCGGTCACAAGCACGCCAGAC
TTGGCGTTCAGCCATCGCACTTTGTCGCAATGGGCGAGGCGCTGATGTGG
AGCTTTGAGCGCAAATTCGGCGCTTTTTTCACCCCCGAGTTGAGGGATTC
CTGGCGAACACTTTACGCCACCGCCCAGAACGAGATGCTGCGCGCGGCTG
GCCGACCGAGTTCATTCTGA
braelkUSDA94sdgb3
https://img.jgi.doe.gov/cgi-bin/w/main.cgi?exportGenes=1&exportType=nucleic&gene_oid=2513857909&up_stream=0&down_stream=0
ATGACTCCATCATCGAATCCGATCGAACGCAGCTTTGAACTCGCAGCCGC
GGCTTGCGATGATCTGACGCCATTCGTGTATCGCCGCCTGTTTCGCGAAC
ATCCCGAGACGCAGGCGATGTTTCGCACCGAAGGCAGCGAGCCTGTGAAA
GGCTCGATGCTGCAGCTGACGATCGAAGCCCTCCTCGATTTCGCCGGCGA
GCGCCGCGGACATTTTCGCCTGATCGAATCGGAAGTGTTCTCGCACGACG
CCTACGGCACGCCGCGCGAACTGTTCGTGGCGTTCTTCGCCGTGATTGCC
GACAGCTTGCGCGAAATTCTCGGCGAGCAGTGGACTGCGGAGATCGATGC
TGCGTGGCACAAGCTGCTCGGCGACATCGAAGCCATCGTGCTGCAGCAGA
AACATCTCGTGGACGGGAGGCCGTAG
braelkWSM1741sdgb1
https://img.jgi.doe.gov/cgi-bin/w/main.cgi?exportGenes=1&exportType=nucleic&gene_oid=2513698052&up_stream=0&down_stream=0
ATGTCTCCTGAAACCAAAGAACTTCTCAAGTCGACCTGGGCAAAGGTCAT
TCCGATCAGCGATGTCGCGGCTGGTTTGTTCTATGAGAGGCTGTTTACGC
TCGATCCATCGCTGCAGCGATTGTTCAAGAATGCGGATATGAAAGTGCAG
CGCCGGAAACTGGTCCAGGCATTGAGTGCCGTGATCAACAGTGTCGATGA
CTTGCCGTCGTTGATACCGACGCTAGAGATCCTTGGGCGAAACCATATTC
GGTATGGCGTAGAGGATCGGCATTACGACACGGTTGGCGCAGCCTTGCTA
TGGACACTAGAGCAGGGGTTGAAAGAGGCTTGGACGCCGGCGGCGAAGTC
CGCCTGGGTCGTGGCATATAGCACCGTGTCCGGCGTCATGCGTGATGCGG
CAGCCGCATCGCGAGAGAACGCGACCGCACAGGCAGTTTGA
braelkWSM1741sdgb2
https://img.jgi.doe.gov/cgi-bin/w/main.cgi?exportGenes=1&exportType=nucleic&gene_oid=2513691871&up_stream=0&down_stream=0
ATGGTCTACCAATTCGGGCTCAGGCTTGCCGACAGGCAAAGCTTGGTGGT
CCAAGTCTCGGGAGGAGCCCTGACGCGCACAAGCAGCGTCGCCTCGACAA
TCAAGATCAAATCTCAATTTTCGAGGAAATTAAGGGTCGACACAATTTTT
GAGCAGGGCTTGGTGCCCTGCTCTTTTTTTTCGTTACGATCGCAAACGAC
AATGACGGCATCGTCAAATCCGATCGAGCGAAGTTTTGAACTGGCCGCCG
CGCGCTGCGAAGATCTGACGCCGCTGGTCTATCGCCGCCTGTTCGAGGCG
CACCCCGAGGCGCGGACGATGTTTCGGACCGAGGGCGGCGAACTCGTCAA
GGGCTCGATGCTGGCCCTGACGATCAACGCCATTCTGGATTTTGCCGGCC
AACGCACCGGCCATTTCCGTCTGATCGCATCGGAAGTTTCCTCGCACGAC
TCCTACGGCACGCCGCGCGAATTGTTCGTCGCGTTCTTCGGCATCATCGC
GCAGACGCTACGCGAAATCGTCGGGCCGGACTGGTCGGACGAAATCGATG
CGGCGTGGCAAGAACTGCTCGGCGAGATCGAGGGCCTCGTTGCAGCGCAG
TGA
braelkWSM2783sdgb1
https://img.jgi.doe.gov/cgi-bin/w/main.cgi?exportGenes=1&exportType=nucleic&gene_oid=2513672614&up_stream=0&down_stream=0
ATGACACCGGAGCAAGTCAAGCTCGTGCAAGAGAGTTTTTCGAAGGTCGC
GCCGATTTCCGAGCAGGCCGCGATCCTCTTCTATGATCGCTTGTTCGAGG
TCGCACCGACCGTGAGGGCGATGTTTCCGGACGACATGACCGAACAGCGC
AAGAAACTGATGGCGGTCCTCGCCGTGGTGGTGAATGGGCTCAGCAATCT
GCAATCCGTGCTGCCCGCCGCAAGCGCACTCGCCAAGCGGCATGTGAGCT
ACGGGACCAAGGCGGAGCACTATCCCGTTGTCGGCGATGCGTTGTTGTGG
ACGCTGCAGAAGGGCCTCGGCGAAGCCTGGACGCCCGAAGTGGCCGCTGC
CTGGACCGCTGCCTACGGCACGCTGTCCGGCTACATGATTTCGGAAGCCT
ACGGCAGCCCTCAGGCCGCCGAATAG
braelkWSM2783sdgb2
https://img.jgi.doe.gov/cgi-bin/w/main.cgi?exportGenes=1&exportType=nucleic&gene_oid=2513674282&up_stream=0&down_stream=0
GTGGATGCTGTGCAGCAGGAGCTTGTTCAGACCACCTTCGCCCGGCTGGC
GGCGATGCCTGAGGTCACCGGGGCGTTGTTCTACGAGCGGCTATTCGCCT
CCAATCCGAATTTCCGGCCGCTATTCAGAAACAACATGCGTATTCAGGGC
GTCAAGCTAATGACCATGCTCGCTATGGTCGTCTACAATCTACCCGCGCA
GGATCAACTTTCGCCCGCGATCCATGACCTTGCCCTCCGCCATGTCGAGT
ACGGGGTTAAGCTCGAGGACTACGACGCGATGCGGGAAGCGTTGCTCTGG
ACCCTCGAACAGGCGCTTGGAGAGGATCTCACGCCCGCCGTTCGTGAGGC
GTGGACGGTCTGCTACGATGAACTCGCGGGTGAAATGAAGGCGGCGGCCG
GCGTCTGA
braelkWSM2783sdgb3
https://img.jgi.doe.gov/cgi-bin/w/main.cgi?exportGenes=1&exportType=nucleic&gene_oid=2513672233&up_stream=0&down_stream=0
ATGTCATCGGCAAATCCGATCGAGCGCAGCTTCGAACTTGCGGCGGCGCG
CTGCGATGATCTGACACCGCTGATCTATCGTCGCTTGTTCGAAGCGCATC
CCGAAACCGTCGCAATGTTTCGCACCGAAGGCAGTGAGCTCGTCAAAGGC
TCGATGCTGGCGCTGACGATCGAAGCGATTCTCGATTTCGCCGGCGAGCG
GCGCGGCAACTTCCGGATGATCGAATGCGAGGTCGCCTCGCACGATGCTT
ACGGCACGCCCCGAGATTTATTCGTCGCGTTCTTCGCCGTGATCGCGGGC
ACGCTCCAGGAAATTCTTGGTGTGGAGTGGACAGCCGAGATCGATGCTGC
GTGGCAAAAACTGCTGCGCGAAATCGAAAGCATGGTGATTCCTGACGTCG
CCTAG
brajapUSDA110sdgb1
https://img.jgi.doe.gov/cgi-bin/er/main.cgi?exportGenes=1&exportType=nucleic&gene_oid=637370373&up_stream=0&down_stream=0
ATGACGCCCGAACAGATTACCCTCATCCAGCAGAGCTTCGCCAAGGTCGC
GCCGATTTCGGAGACCGCCGCGGTGCTGTTCTACGATCGCCTGTTCGAGG
TGGCGCCGTCCGTGCGCGCGATGTTTCCCGAGGACATGACCGAGCAGCGC
AAGAAGCTGATGGGCATGCTCGCCGCCGTCGTCGGCGGCCTGTCGAACCT
GGACTCGATTCTTCCCGCGGCGTCGGCGCTCGCCAAGCGTCACGTCGCCT
ACGGCGCCAAGGCCGAGCACTATCCCGTAGTCGGCGCGACCTTGCTGTGG
ACCCTGGAGAAGGGTCTCGGCGAGGCCTGGACGCCCGAACTCGCCACGGC
CTGGACCGACGCCTACGGCGTGCTGTCCGGCTACATGATTTCCGAGGCCT
ATGGCGCTCAGGCGCAGGCCGCCGAATAG
brajapUSDA110sdgb2
https://img.jgi.doe.gov/cgi-bin/er/main.cgi?exportGenes=1&exportType=nucleic&gene_oid=637372457&up_stream=0&down_stream=0
ATGGCGCCTACGCTGATGACTATCTCCCCCAATCCGATCGAACAGAGCTT
TGAACGCGCAGCCTCGCGCTGCGCGGATCTCACGCCGCTGGTCTACCGGC
GTCTTTTCGACGAACACCCGGAAACGCGAGCGATGTTCCGCTCGCAAGGC
AGCGAGCTCGTGAAGGGATCGATGCTTGCGCTGACGATCGAGGCGATCCT
CGATTTCGCCGGGACGCGCAGCGGACATTTCCGGCTGATCGCCTGCGAAG
TCGTCTCGCACGATGCCTATGGCACGCCGCGCGAGCTGTTCATCGCGTTC
TTCGCGGTCATCAGGGATACCCTGCGCGACCTGCTCGGCGATGCATGGTC
GGCCGAGATCGCGCAGGCCTGGGATACGTTGCTGACGGACATCGAGGCAT
ACGTCACCGTTCCGGCCTGA
brajap22sdgb
https://img.jgi.doe.gov/cgi-bin/w/main.cgi?exportGenes=1&exportType=nucleic&gene_oid=2529387080&up_stream=0&down_stream=0
ATGACGCCAGAACAGATCGCCCTCATCCAGCAGAGCTTTTCCAAGGTCGC
GCCGATTTCGGAGCAGGCCGCGGTGCTGTTCTACGATCGTCTGTTCGAGG
TGGCGCCGTCCGTGCGCGCGATGTTTCCCGAGGACATGACCGAGCAGCGC
AAGAAGCTGATGGGCATGCTCGCCGCCGTCGTCGGTGGCCTGTCGAACCT
GGACTCGATTCTTCCCGCGGCCTCCGCGCTCGCCAAGCGCCACGTCGCCT
ACGGCGCGGCGCCCGAGCACTATCCCGTGGTCGGCGCGACGCTGCTGTGG
ACCCTGGAGAAGGGCCTTGGCGAAGCCTGGACGCCCGAGCTGGCAAAGGC
CTGGACCGACGCCTACGGCGTGCTGTCCGGCTACATGATGTCCGAGGCCT
ACGGCGCACAGCCGCAGGCCGCCGAATAG
brajapUSDA122sdgb1
https://img.jgi.doe.gov/cgi-bin/w/main.cgi?exportGenes=1&exportType=nucleic&gene_oid=2513651226&up_stream=0&down_stream=0
ATGACGCCCGAACAGATTACCCTCGTCCAGCAGAGCTTCGCCAAGGTCGC
GCCGATTTCGGAGACTGCCGCGGTGCTGTTCTACGATCGCCTGTTCGAGG
TGGCGCCGTCCGTACGCGCGATGTTTCCCGAGGACATGACCGAGCAGCGC
AAGAAGCTGATGGGCATGCTCGCCGCCGTCGTCGGCGGCCTGTCGAACCT
GGACTCGATTCTTCCCGCGGCGTCGGCGCTCGCCAAGCGCCACGTCGCCT
ACGGCGCCAAGGCCGAGCACTATCCCGTGGTCGGCGCGACCTTGCTGTGG
ACCCTGGAGAAGGGTCTCGGCGAGGCCTGGACGCCCGAACTCGCCACGGC
CTGGACCGACGCCTACGGGGTGCTGTCCGGCTACATGATTTCCGAGGCCT
ATGGCGCTCAGGCGCAGGCCGCCGAATAG
brajapUSDA122sdgb2
https://img.jgi.doe.gov/cgi-bin/w/main.cgi?exportGenes=1&exportType=nucleic&gene_oid=2513646681&up_stream=0&down_stream=0
ATGACTATCTCCCCCAATCCGATCGAACAGAGCTTTGAACGCGCGGCCTC
GCGCTGCGCGGATCTCACGCCGCTGGTCTACCGGCGTCTTTTCGACGAAC
ACCCGGAAACGCGGACGATGTTCCGCTCGCAAGGCAGCGATCTCGTCAAG
GGATCGATGCTTGCGCTGACGATCGAGGCGATCCTCGATTTCGCCGGGAC
ACGCAGCGGACATTTCCGGCTGATCGCCTGCGAAATCGTCTCGCACGATG
CCTATGGCACGCCGCGCGAGCTGTTCATCGCCTTCTTCGCCATCATCAGG
GATACGCTACGCGACCTGCTCGGCGATGCATGGTCGGCCGAGATCGCGCA
GGCCTGGGATACGTTGCTGACCGACATCGAGGCATACGTCGCCGTTCCGG
CCTGA
brajapUSDA123sdgb1
https://img.jgi.doe.gov/cgi-bin/w/main.cgi?exportGenes=1&exportType=nucleic&gene_oid=2528848844&up_stream=0&down_stream=0
ATGACTTCAGAACAGATCACCCTCGTCCAGCAGAGCTTTTCCAAGGTCGC
GCCGATTTCAGAGGCGGCCGCGGTGCTGTTCTACGATCGCCTGTTCGAGG
TAGCGCCGTCCGTGCGCGCGATGTTTCCCGAGGACATGACCGAGCAGCGC
AAGAAGCTGATGGGCATGCTCGCCGCCGTCGTCGGCGGACTGTCGAAGCT
CGAGACGATTCTTCCCGCGGCCTCGGCGCTCGCCAAGCGTCACGTCGCCT
ATGGCGCCAAGGCCGAGCACTATCCGGTGGTCGGCGCGACCTTGCTCTGG
ACCCTCGAGAAGGGCCTCGGCGAGGCCTGGACGCCCGAGCTCGCCGCGGC
CTGGACCGACGCCTATGGCGTGCTGTCCGGCTACATGATTTCCGAGGCCT
ATGGCGCACAGGCGCAGGCCGCCGAATAG
brajapUSDA123sdgb2
https://img.jgi.doe.gov/cgi-bin/w/main.cgi?exportGenes=1&exportType=nucleic&gene_oid=2528851588&up_stream=0&down_stream=0
ATGGCTTCGATGCCGATGAGCGCTCCCTCTAATCCAATCGAAAACAGCTT
CGACCTCGCAGCCTCGCGTTGCGCGGATCTCACGCCACTCGTTTACCAAC
GGCTGTTCGAACAGCATCCCGAAACGCAGACCATGTTCCGCTCGCAGGGC
AGCGAGCTGGTGATGGGATCGATGCTTGCGCTGACGATCGAGGCAATCCT
CGACTTCGCCGGTGAGCGCCGGGGCCATTTCAGGCTGATTGCCTGCGAGG
TCGCCTCGCACGATGGCTACGGCACTCCGCGCGAGCTGTTCATTGCGTTC
TTCGCAGTCATCAGGAATGCGCTGCGCGACCTCCTCGGCGACGAATGGTC
GCCGGAAATCGCACAGGCCTGGGACCAGCTGCTCGTCGAGATCGACGCCT
TCGCCACCATTCCGGCCTGA
brajapUSDA124sdgb1
https://img.jgi.doe.gov/cgi-bin/w/main.cgi?exportGenes=1&exportType=nucleic&gene_oid=2517104305&up_stream=0&down_stream=0
ATGACGCCCGAACAGATTACCCTCATTCAGCAGAGCTTCGCCAAGGTCGC
ACCGATCTCGGAGCAGGCCGCTGTGCTGTTCTACGATCGCCTGTTCGAGG
TGGCGCCACCGGTGCGCGCGATGTTTCCCGAAGACATGACCGAGCAGCGC
AAGAAGCTGATGGGCATGCTCGCCGCCGTGGTCGGCGGCCTGTCGAACCT
CGAGACGATTCTTCCTGCGGCCTCGGCGCTCGCCAAGCGTCACGTCGCCT
ATGGCGCCAAGGCCGAGCACTACCCCGTGGTCGGCGCGACCTTGCTGTGG
ACCCTGGAGAAGGGCCTCGGCGAAGCCTGGACGCCCGAACTCGCTGCCGC
CTGGACCGACGCCTACGGCGTGCTGTCCGGCTACATGATGTCCGAGGCCT
ACGGCGCACAGGCGCAGGCCGCCGAATAG
brajapUSDA124sdgb2
https://img.jgi.doe.gov/cgi-bin/w/main.cgi?exportGenes=1&exportType=nucleic&gene_oid=2517101975&up_stream=0&down_stream=0
ATGTTCCGGACGCAAGGCAGCGAGCTCGTGAAGGGATCGGTGCTGGCGCT
GACGATCGAGGCGATTCTCGACTTCGCGGGCGAGCGCCGCGGGCATTTCC
GGCTGATCGCCTGCGAGGTCGCATCGCACGATGCCTATGGCACGTCGCGC
GCGCTGTTCATCGCCTTCTTCGCCATCGTCAGGGATACGCTGCGCGACCT
GCTCGGCGATGAATGGACGCCGGACATGGCACTGGCCTGGGACGCATTGC
TGGTCGAGATCGACACATACGCCGGCATTCCAGCCTGA
brajapUSDA135sdgb1
https://img.jgi.doe.gov/cgi-bin/w/main.cgi?exportGenes=1&exportType=nucleic&gene_oid=2513700850&up_stream=0&down_stream=0
ATGACGCCAGAGCAGATCGCCCTCATTCAGCAGAGCTTCGCCAAGGTCGC
GCCGATATCGGAGCAGGCCGCGGTGCTGTTCTACGATCGCCTGTTCGAGG
TGGCGCCGTCCGTGCGCGCGATGTTTCCCGAGGACATGACCGAGCAGCGC
AAGAAGCTGATGGGCATGCTCGCCGCCGTGGTTGGCGGCCTGTCGAACCT
GGAGTCGATTCTTCCCGCGGCCTCCGCCCTCGCCAAGCGTCACGTCGCCT
ACGGCGCCAAGGCCGAGCACTACCCTGTGGTCGGCGCGACCTTGCTGTGG
ACCCTGGAGAAGGGGCTCGGCGAAGCATGGACGCCCGAACTCGCCAAGGC
CTGGACCGACGCCTACGGCGTGCTGTCCGGCTACATGATATCCGAGGCCT
ATGGCGCACAAGCGCAGGCCGCCGAATAG
brajapUSDA135sdgb2
https://img.jgi.doe.gov/cgi-bin/w/main.cgi?exportGenes=1&exportType=nucleic&gene_oid=2513705134&up_stream=0&down_stream=0
ATGTTGACCGTAGAGGAGATCGTTCGTGTCAGGTCTTCCTTCGACAGGGT
GTTCGCGAACGCGACCGACATGACGACGACGTTCTACGATCGGGTGTTCG
AACTTGCGCCGGAAATCCGCCCGATGTTTCCGGCCGACATGACCAATCTC
AAGCATGATTTCATCTCGAAGCTCGCGGTGTTGGTTGGCAGCCTCGATGA
GACGACTGGCCTGTTGTCGGGTGCCGACATCCTCGGCCGCAATCACCTGC
GCTATGGCGTGAGACCTGAGCACTACCCGGTCGTCGCCGAAGCTTTGATC
TGGAGCTTTGCGCGCGGTCTTGGCGCGCATTGGACCGATGAGGTGGAGCA
GGCCTGGCGGAAGGTTTACGGCATCATTGCTCAGCGTATGATCGCAACCG
ACAGCAGTCCGCCGCCGTCGCTATCCTCACCGATCACAAGCCCTCCACGG
CGCGCGTAA
brajapUSDA38sdgb1
https://img.jgi.doe.gov/cgi-bin/w/main.cgi?exportGenes=1&exportType=nucleic&gene_oid=2513941190&up_stream=0&down_stream=0
ATGACGCCCGAGCAAATCACCCTCATCCAGCAGAGCTTTTCCAAGGTCGC
GCCGATTTCAGAGGCGGCCGCGGTGCTGTTCTACGATCGCCTGTTCGAGG
TGGCGCCGTCCGTGCGCGCGATGTTTCCCGAGGACATGACCGAGCAGCGC
AAGAAGCTGATGGGCATGCTCGCCGCCGTCGTCGGCGGCCTGTCGAAGCT
CGAGACGATCCTTCCCGCGGCCTCGACGCTCGCCAAGCGTCACGTCGCCT
ATGGCGCCAAGGCCGAGCACTATCCGGTGGTCGGCGCGACCTTGCTCTGG
ACCCTCGAGAAGGGCATCGGCGAGGCCTGGACGCCCGAACTCGCCACGGC
CTGGACCGACGCCTACGGCGTCCTGTCCAGCTACATGATTTCCGAGGCCT
ACGGCGCACAAACGCAGGCCGCTGAATAG
brajapUSDA38sdgb2
https://img.jgi.doe.gov/cgi-bin/w/main.cgi?exportGenes=1&exportType=nucleic&gene_oid=2513939828&up_stream=0&down_stream=0
ATGCCGATGAGCGCTCCCCTTAATTCAATCGAAAACAGCTTCGAACTCGC
AGCCTCGCGTTGCGCAGATCTCACGCCACTCGTTTACCAACGGCTGTTCG
AACAGCATCCCGAAACGCGGACCATGTTCCGCTCGCAGGGCAGCGAGCCG
GTGATGGGGTCGATGCTTGCGCTGACGATCGAGGCGATCCTCGACTTCGC
CGGTGAGCGTCGAGGCCATTTCAGGCTGATCGCCTGCGAGTTCGCCTCGC
ACGATGGCTACGGCACTCCGCGCGAGTTGTTCATCGCGTTCTTCGCCGTC
ATCAGGGATACGCTGCGCGACCTCCTCGGCGACGAATGGTCGCCGGAAAT
CGCACAGGCCTGGGACCAGCTGCTCGTCGAGATCGACGCCTTCGCCACCA
TTCCGGCCTGA
brajapUSDA4sdgb1
https://img.jgi.doe.gov/cgi-bin/w/main.cgi?exportGenes=1&exportType=nucleic&gene_oid=2513880083&up_stream=0&down_stream=0
ATGACGCCCGAACAGATCACTCTCATCCAGCAGAGCTTCGCCAAGGTCGC
GCCGATTTCGGAAGCTGCCTCCGTGTTGTTCTACGACCGCCTGTTCGAGG
TGGCGCCGTCCGTGCGCGCGATGTTCCCTGAAGATATGACCGAGCAGCGC
AAGAAGCTGATGGGGATGCTCGCCGCCGTCGTCAGCGGCCTGTCGAACCT
GGAGACGGTTCTTCCCGCGGCATCCGCGCTCGCCAAGCGTCACGTCGCTT
ACGGCGCCACGGCCGAGCACTATCCCGTGGTCGGTGCGACCTTGCTGTGG
ACCCTGGAGAAGGGTCTTGGCGAGGCCTGGACGCCCGAATTGGCAAAGGC
CTGGACCGACGCCTACGGCGTTCTGTCCGGCTTCATGATGTCCGAGGCCT
ACGGCGCGCAAGCGCAGGCCGCTGAATAG
brajapUSDA4sdgb2
https://img.jgi.doe.gov/cgi-bin/w/main.cgi?exportGenes=1&exportType=nucleic&gene_oid=2513876484&up_stream=0&down_stream=0
ATGAATATGCCCTCCAATCCAGTCGAACTCAGCTTTGAACTCGCCGCCTC
GCGCTGCGCGGATCTCACGCCCCTCGTCTACAAGCGCCTGTTCGACGAGC
ATCCCGAAACGCAGGCGATGTTCCGCTCGAAGGGCGGCGACCTCGTGAAG
GGATCGATGCTCGCGCTGACGATCGAGGCGATTCTCGATTTTGCCGGGAT
GCGTCATGGGCATTTCCGTCTGATTGCCTGCGAACTTGCCTCGCACGACG
CCTATGGCACGTCGCGCCAGCTGTTCACCGCCTTCTTCACCATCATCAGG
GATACGCTGCGCGATCTGCTCGGCGATGAATGGTCGATCGAGATTGCGCA
AGCCTGGGACAAATTGCTCGTCGACATCGACGCACTCGCCGGATCGACCG
CCTGA
brajapUSDA6-7488sdgb1
https://img.jgi.doe.gov/cgi-bin/w/main.cgi?exportGenes=1&exportType=nucleic&gene_oid=2512002470&up_stream=0&down_stream=0
ATGACTTCAGAACAGATCGCCCTCGTCCAGCAGAGCTTTTCCAAGGTCGC
GCCGATTTCAGAGGCGGCCGCGGTGCTGTTCTACGATCGCCTGTTCGAGG
TGGCGCCGTCCGTGCGCGCGATGTTTCCCGAGGACATGACCGAGCAGCGC
AAGAAGCTGATGGGCATGCTCGCCGCCGTGGTCGGCGGCCTGTCGAAGCT
CGAGACCATTCTTCCCGCGGCCTCGGCGCTCGCCAAGCGTCACGTCGCCT
ATGGCGCCAAGGCCGAGCACTATCCGGTGGTCGGCGCGACCTTGCTCTGG
ACCCTCGAGAAGGGCCTCGGCGAGGCCTGGACGCCCGAACTCGCCACGGC
CTGGACCGACGCCTACGGCGTCCTGTCCGGCTACATGATTTCCGAGGCCT
ACGGCGCACAGGCGCAGGCCGCCGAATAG
brajapUSDA6-7488sdgb2
https://img.jgi.doe.gov/cgi-bin/w/main.cgi?exportGenes=1&exportType=nucleic&gene_oid=2512000329&up_stream=0&down_stream=0
ATGTTCCGCTCGCAGGGCAGCGAGCCGGTGATGGGGTCGATGCTTGCGCT
GACGATCGAGGCGATCCTCGACTTCGCCGGTGAGCGTCGGGGCCATTTCA
GGCTGATCGCCTGCGAGGTCGCCTCGCACGATGGCTACGGCACTCCGCGC
GAGCTGTTCATCGCGTTCTTCGTCGTCATCAGGGATGCGCTGCGCGACCT
CCTCGGCGACGAATGGTCGCCGGAAATCGCACAGGCCTGGGACCAGCTGC
TCGTCGAGATCGACGCCTTCGCCACCATTCCGGCCTGA
brajapUSDA6-8372sdgb1
https://img.jgi.doe.gov/cgi-bin/w/main.cgi?exportGenes=1&exportType=nucleic&gene_oid=2513661997&up_stream=0&down_stream=0
ATGCCGATGAGCGCTCCCGTTAATTCAATCGAAAACAGCTTCGAACTCGC
AGCCTCGCGTTGCGCGGATCTCACGCCACTCGTTTACCAACGGCTGTTCG
AACAGCATCCCGAAACGCGGACCATGTTCCGCTCGCAGGGCAGCGAGCCG
GTGATGGGGTCGATGCTTGCGCTGACGATCGAGGCGATCCTCGACTTCGC
CGGTGAGCGTCGGGGCCATTTCAGGCTGATCGCCTGCGAGGTCGCCTCGC
ACGATGGCTACGGCACTCCGCGCGAGCTGTTCATCGCGTTCTTCGTCGTC
ATCAGGGATGCGCTGCGCGACCTCCTCGGCGACGAATGGTCGCCGGAAAT
CGCACAGGCCTGGGACCAGCTGCTCGTCGAGATCGACGCCTTCGCCACCA
TTCCGGCCTGA
brajapUSDA6-8372sdgb2
https://img.jgi.doe.gov/cgi-bin/w/main.cgi?exportGenes=1&exportType=nucleic&gene_oid=2513665529&up_stream=0&down_stream=0
ATGACTTCAGAACAGATCGCCCTCGTCCAGCAGAGCTTTTCCAAGGTCGC
GCCGATTTCAGAGGCGGCCGCGGTGCTGTTCTACGATCGCCTGTTCGAGG
TGGCGCCGTCCGTGCGCGCGATGTTTCCCGAGGACATGACCGAGCAGCGC
AAGAAGCTGATGGGCATGCTCGCCGCCGTGGTCGGCGGCCTGTCGAAGCT
CGAGACCATTCTTCCCGCGGCCTCGGCGCTCGCCAAGCGTCACGTCGCCT
ATGGCGCCAAGGCCGAGCACTATCCGGTGGTCGGCGCGACCTTGCTCTGG
ACCCTCGAGAAGGGCCTCGGCGAGGCCTGGACGCCCGAACTCGCCACGGC
CTGGACCGACGCCTACGGCGTCCTGTCCGGCTACATGATTTCCGAGGCCT
ACGGCGCACAGGCGCAGGCCGCCGAATAG
brajapWSM1743sdgb
https://img.jgi.doe.gov/cgi-bin/w/main.cgi?exportGenes=1&exportType=nucleic&gene_oid=2513621730&up_stream=0&down_stream=0
ATGACGCCCGAACAGATCACGCTCATTCAGCAGAGCTTTTCCAAGGTCGC
GCCGATATCGGAGCAGGCTGCGGTGCTGTTCTACGATCGTCTGTTCGAGG
TGGCTCCGTCCGTGCGCGCGATGTTTCCCGAGGACATGACCGAGCAGCGC
AAGAAGCTGATGGGCATGCTCGCCGCCGTGGTCGGCGGCCTGTCGAATCT
CGAGACGATTCTTCCTGCGGCCTCGGCGCTCGCCAAGCGCCACGTCGCCT
ACGGCGCCACGGCCGAGCACTATCCCGTGGTCGGCGCGACCTTGCTGTGG
ACCCTGGAGACGGGACTTGGCGAGGCCTGGACGCCCGAGCTCGCCACCGC
CTGGACCGACGCCTACGGCGTGCTGTCCGGCTACATGATTTCCGAGGCCT
ACGGCGCGCAGGCGCAGGCTGCCGAATAG
brajapWSM2793sdgb1
https://img.jgi.doe.gov/cgi-bin/w/main.cgi?exportGenes=1&exportType=nucleic&gene_oid=2514011795&up_stream=0&down_stream=0
ATGACGCCAGAACAGATCACCCTCATCCAGCAGAGCTTCGCCAAGGTCGC
GCCGATTTCGCAAGCTGCCTCCGTGTTGTTCTACGATCGTCTGTTCGAAG
TGGCGCCGTCCGTGCGTGCGATGTTCCCTGAAGACATGACCGAGCAGCGC
AAGAAGCTGATGGGCATGCTCGCCGCCGTCGTCAGCGGCCTCTCGAACCT
GGAGACGATTCTTCCCGCGGCCTCCGCGCTCGCCAAGCGCCACGTCGCCT
ACGGCGCCACCGCCGAGCACTACCCCGTGGTCGGCGCGTCTCTGCTGTGG
ACCCTTGAGAAGGGCCTTGGCGACGCCTGGACGCCGGAATTGGCAAAGGC
CTGGACCGACGCTTACGGCGTGCTGTCCGGCTACATGATGTCCGAGGCCT
ATGGCGCGCAAGCGCAGGCCGCTGAATAG
brajapWSM2793sdgb2
https://img.jgi.doe.gov/cgi-bin/w/main.cgi?exportGenes=1&exportType=nucleic&gene_oid=2514010825&up_stream=0&down_stream=0
ATGAATATGCCCTCCAATCCAGTCGAACTCAGCTTTGAACTCGCGGCCTC
GCGCTGCGCGGATCTCACGCCCCTCGTCTACCAGCGCCTGTTCGACGAGC
ATCCCGAAACGCAGGCGATGTTCCGCTCGGAGGGCGCCGACCTCGTGAAG
GGATCGATGCTCGCGCTGACGATCGAGGCGATTCTCGATTTCGCCGGGAT
GCGTCATGGGCATTTCCGGCTGATCGCCTGCGAGGTTGCCTCACACGACG
CCTATGGCACGTCGCCCCAGCTGTTCACCGCCTTCTTCACCATTATCAGG
GATACGCTGCGCGATCTGCTCGGCGATGAATGGTCGATCGAGATCGCGCA
AGCCTGGGACACATTGCTCGTCGACATCGACGCACTCGCCGGCACGACGG
CCTGA
brajapin8p8sdgb
https://img.jgi.doe.gov/cgi-bin/w/main.cgi?exportGenes=1&exportType=nucleic&gene_oid=2524881109&up_stream=0&down_stream=0
ATGACGCCCGAGCAAGTCACCCTCATCCAGCAGAGTTTCTCGAAGGTCGC
GCCGATCTCGGAGCAGGCGGCGGTGCTGTTCTACGACCGGCTGTTCGAGG
TGGCTCCGTCGGTGCGCGCGATGTTTCCTGAGGACATGACCGAGCAGCGC
AAGAAGCTGATGGGCATGCTCGCAGCCGTGGTCGGCGGCCTGTCGAACCT
GGAGTCGATTCTGCCAGCGGCTTCTGCGCTCGCCAAGCGCCACGTCGATT
ACGGCGCCAAGGCCGAGCACTACCCCGTTGTCGGTGCGACCCTGCTGTGG
ACCCTGGAGAAGGGCCTTGGCGAAGCCTGGACGCCCGAGCTCGCCAAAGC
CTGGACCGACGCCTACGGCGTGCTGTCCGGCTACATGATTTCCGAGGCCT
ACGGCGCGCAAGCGCAGGCCGCCGAATAG
brajapis5sdgb
https://img.jgi.doe.gov/cgi-bin/w/main.cgi?exportGenes=1&exportType=nucleic&gene_oid=2524873414&up_stream=0&down_stream=0
ATGACGCCCGAGCAAGTCACCCTCATCCAGCAGAGTTTCTCGAAGGTCGC
GCCGATCTCGGAGCAGGCGGCGGTGCTGTTCTACGACCGGCTGTTCGAGG
TGGCTCCGTCGGTGCGCGCGATGTTTCCTGAGGACATGACCGAGCAGCGC
AAGAAGCTGATGGGCATGCTCGCAGCCGTGGTCGGCGGCCTGTCGAACCT
GGAGTCGATTCTGCCAGCGGCTTCTGCGCTCGCCAAGCGCCACGTCGATT
ACGGCGCCAAGGCCGAGCACTACCCCGTTGTCGGTGCGACCCTGCTGTGG
ACCCTGGAGAAGGGCCTTGGCGAAGCCTGGACGCCCGAGCTCGCCAAAGC
CTGGACCGACGCCTACGGCGTGCTGTCCGGCTACATGATTTCCGAGGCCT
ACGGCGCGCAAGCGCAGGCCGCCGAATAG
gcss
α-rhizobia
braelkWSM2783gcs
https://img.jgi.doe.gov/cgi-bin/w/main.cgi?exportGenes=1&exportType=nucleic&gene_oid=2513674001&up_stream=0&down_stream=0
GTGAACAGCGCCGGCAGCCTTGCCACCCGTCTCGCCTTCCATCGCATCGA
CCAGAAGACCACTGCGCTGTTGCGCGAGGCGCGCAGCCTCGTCATCGATG
CGCTGCCCGGGATCCTTGACCGCTTCTACGATCACGTCAGTCGCTTCGCA
GAGACCGCGCGATTCTTCCGCAGCCGCGAGCACATGATGCATGCCAAGCA
GATGCAGATGAAGCACTGGTCCATCATCCTGGAGGGGCGCTTTGACGCCG
ACTACGAAGCATCCGTGGCGCGGATCGGCGAGATTCACAACAAGCTCGGG
CTCGAGCCGGGTTGGTACATCGGCGGCTACAATGCGCTGTTGTCAGATCT
CGTGAGCGAGGTCGCGATCCGCATGCCGACGCGCATGCTGAGTCGCGGCT
CGGCGGCGAGGCAGGCCGCGATGCAGCGCGCGATCGTCAACGCGGCACTG
CTCGACATGGACATTGCGCTCGCCGTCTACACCGAGGCCGAACGCCGCGA
CCGGCGCCAGACGCTGGACCGACTGGCGACGGATTTCGAGGGCGCGATCG
GCGGTGTCGTCGACATCGTCGCCTCCGCATCCACCGAGTTGCAGGCGTCG
GCGCAATCGCTGCAAGGCGCGACCGATCGCACCTCGGCGAAGTCCGGCCT
GGTCACGGTCGCTTCGCGCGAGGCTACCACGAATGTCAACGCAGTCGCCG
CCGCGGTCGAGCAACTCACCGGTTCGATCCGCGAGATCGGCGAACGCGTC
ACCGATTCGGCCCGGATCGCGACGGAGGCGACCGCGGCAATCAATGCCGC
CGGCGACAAGATGCAGAAACTCTCGGCCGCCGCGCAGCAGATCGGCACCA
TCGTCGGTCTCATCACCGACATTGCCGGCCAGACCAACCTGCTCGCGCTC
AACGCCACCATCGAGGCGGCGCGTGCCGGCGACGCCGGGCGCGGCTTTGC
CGTGGTCGCGCAGGAGGTCAAGTCGCTTGCCGAGCAGACCACCAAGGCGA
CCGCCGACATCGCCGCGCAGATCGGCGACATGCAGCAATCGACCACGGAG
TCGACCAGCGCCATCGGTGATATCGTCGGCGTGATCCGCTCGATGGGCGA
AGTGTCGAACGCAATCGCCTCCGCCGTCGAGCAGCAGGACGCCGCCACCA
GCGAGATCTCGCGCAACATCCAGCAGGCGGCGGTCGGTACCAGGGACGTG
TCTGAGAACATCGAGGATGTCATGCATGCCGCCAAGGAGAGCGGCGGCAG
CGCATCGAACGTGCTTGATGCGGCGGGCGAATTGTCGCGGCAATCGGAGC
TGCTGCGCAATGAAGTGTCAAAATTCCTCGCGACCGTGAAGGCCGCCTGA
brajapin8p8gcs
https://img.jgi.doe.gov/cgi-bin/w/main.cgi?exportGenes=1&exportType=nucleic&gene_oid=2524881759&up_stream=0&down_stream=0
ATGACACTCGCGCAGACCCCAAATGACGAGAACCAGGATCGTGACGGCCG
CATGCGCTTTATGCGCGTCGGCACCGAGACAGGCGAACTCCTGTGCGAAT
TCTGGTCGGTGGCCGAGCCCGCGCTGCCGGCTATCCTCGACGAATTCTAC
CGGCATGTATTGAGCGAGCCGCAGCTTGCCGCCTTGATCGGCGACGACAT
GCGGAGGCTGAAAACGGCGCAGAGTTCGCATTGGGCGCGGCTGTTCAACG
GCCGCTTCGATCACGACTACATGCGTGGCGTGCGCATGATCGGGCTGATG
CACAACAAGATCGGGTTGGAGCCGCGCTGGTATATCGGCGGGTATAATTT
CGTGCTCTGCCGGCTGCTGGCCCTGGCCGTTAGAAAATATCGATGGATGC
CGACGCGGCTGGCCAGCGTGCTCACCGCCCTCAACACCGCGGTGATGTTG
GACATAGACATTGCCATCTCCGCATATCAGGAGGCGATGTTCGCGGAGAA
GCAGAAGCAGCAGGAGGCGATTGCTGCGGCCATTCTGGATTTCGACGGCC
GGATGAAGGTCGTACTGGAAAGACTGGGAAGCTCGGCGACCGGTCTACAG
GGCGTTGCCGATGTGCTCAGCGCAAGCGCGGAGCGCTCGACCCGGCAATC
GAGCGTGGTGGCTGCCGGCTCGGAAGAGGCGTCCACCAACGTGCAGGCCG
TGGCGGCCTCGACCGAGGAACTCGCGTCGTCGATCAAGGAGATCGGCCGC
CAGGTTTCGGAGTCGACCAGGATGACCGGCGAGGCTGTCGATCAGGCAGC
GCGCTCCGGTGCCGCGATCGAGAGCCTGGCCAGGGCAGCGCAGAGAATCG
GCGACGTCGTCGAGCTGATCAACACGATCGCGGCTCAGACCAATCTGCTC
GCACTGAATGCGACGATCGAGGCTGCGCGCGCGGGTGAGGCCGGCCGTGG
CTTTGCAGTGGTCGCGTCCGAAGTCAAGGCGCTGGCCGAGCAGACGGCGA
GGGCAACCGGCGAGATCGGCCAGCAGGTCCTCTCGATTCAGGAGGCAACG
ACAGAGTCTGTCGGCATCATTCGCCAGATCGGCGAAACAATCGCCGCCGT
CGACGAGGTTGCGACGGCGATTGCGGCTGCGGTCGAGCAACAGGGCGTAG
CCACCGCCGAGATCGCGCGCAACGTACAGGAGGCCGCGCAGGGCACACAT
GACGTATCGAGCAACATCGGGGGGGTAAGCCAAGCTGCCAGGGAGACCGG
CATCACGGCCTCCGAACTCCTGGCGGCCTCCAAGGAGCTATCGGGCCAGA
CGGATGTGCTCCGCTCCGAGGTCGAAGGGTTCTTTGCGGCAATTCGTGCG
GCCTGA
brajapis5gcs
https://img.jgi.doe.gov/cgi-bin/w/main.cgi?exportGenes=1&exportType=nucleic&gene_oid=2524874225&up_stream=0&down_stream=0
ATGACACTCGCGCAGACCCCAAATGACGAGAACCAGGATCGTGACGGCCG
CATGCGCTTTATGCGCGTCGGCACCGAGACAGGCGAACTCCTGTGCGAAT
TCTGGTCGGTGGCCGAGCCCGCGCTGCCGGCTATCCTCGACGAATTCTAC
CGGCATGTATTGAGCGAGCCGCAGCTTGCCGCCTTGATCGGCGACGACAT
GCGGAGGCTGAAAACGGCGCAGAGTTCGCATTGGGCGCGGCTGTTCAACG
GCCGCTTCGATCACGACTACATGCGTGGCGTGCGCATGATCGGGCTGATG
CACAACAAGATCGGGTTGGAGCCGCGCTGGTATATCGGCGGGTATAATTT
CGTGCTCTGCCGGCTGCTGGCCCTGGCCGTTAGAAAATATCGATGGATGC
CGACGCGGCTGGCCAGCGTGCTCACCGCCCTCAACACCGCGGTGATGTTG
GACATAGACATTGCCATCTCCGCATATCAGGAGGCGATGTTCGCGGAGAA
GCAGAAGCAGCAGGAGGCGATTGCTGCGGCCATTCTGGATTTCGACGGCC
GGATGAAGGTCGTACTGGAAAGACTGGGAAGCTCGGCGACCGGTCTACAG
GGCGTTGCCGATGTGCTCAGCGCAAGCGCGGAGCGCTCGACCCGGCAATC
GAGCGTGGTGGCTGCCGGCTCGGAAGAGGCGTCCACCAACGTGCAGGCCG
TGGCGGCCTCGACCGAGGAACTCGCGTCGTCGATCAAGGAGATCGGCCGC
CAGGTTTCGGAGTCGACCAGGATGACCGGCGAGGCTGTCGATCAGGCAGC
GCGCTCCGGTGCCGCGATCGAGAGCCTGGCCAGGGCAGCGCAGAGAATCG
GCGACGTCGTCGAGCTGATCAACACGATCGCGGCTCAGACCAATCTGCTC
GCACTGAATGCGACGATCGAGGCTGCGCGCGCGGGTGAGGCCGGCCGTGG
CTTTGCAGTGGTCGCGTCCGAAGTCAAGGCGCTGGCCGAGCAGACGGCGA
GGGCAACCGGCGAGATCGGCCAGCAGGTCCTCTCGATTCAGGAGGCAACG
ACAGAGTCTGTCGGCATCATTCGCCAGATCGGCGAAACAATCGCCGCCGT
CGACGAGGTTGCGACGGCGATTGCGGCTGCGGTCGAGCAACAGGGCGTAG
CCACCGCCGAGATCGCGCGCAACGTACAGGAGGCCGCGCAGGGCACACAT
GACGTATCGAGCAACATCGGGGGGGTAAGCCAAGCTGCCAGGGAGACCGG
CATCACGGCCTCCGAACTCCTGGCGGCCTCCAAGGAGCTATCGGGCCAGA
CGGATGTGCTCCGCTCCGAGGTCGAAGGGTTCTTTGCGGCAATTCGTGCG
GCCTGA
rhietl8C3gcs
https://img.jgi.doe.gov/cgi-bin/w/main.cgi?exportGenes=1&exportType=nucleic&gene_oid=643066668&up_stream=0&down_stream=0
TTGCGCGACCGCCTGCGTTTTGCCGGTCTCGATGCCGATCAGTGCGAGTT
GGTGCGTCGCAACCGGCCGGCCCTCGAAGCGCATCTGAAGGCAGGTCTCA
GGGATATCTTTCACCGGTTCCAGTCATTCCCCGATGCCTCGCGTAATTTC
GAGAGCGAGCGCCAGGTCGAACGCCTGCATGATCTGCAGTCCTCGCATTG
GGACGTGCTGACCGATGCCCGCTTCGACAGCCTCTATGCCGAGCGTGTCA
AGGTTCTCTCCGATACCGAAAGCAAGATGGGCCTCGACCCGCGCTGGCAT
GTGGCCGGTCACGGCGTCATGCTGGAGCATGTCCTTTCCGGCCTCGCCGC
GGAGATCGCCGGCCGGCCGCTGCTGCCGTCGGCCAAGCGCCGCAGCCGCG
AAATCTCCGAGCTGATGACGGCAATCATCCGCATCGTCATGGTCGATGTG
GAAATCGCCGTGTCGCTCCGCTTCAATGCGCTGCGCGCCGCCCAGAACCG
CGCGCTTGCCGATCAGCGCGCCGATAACGAGGCCGAGATCGTCAGGATTT
TCGGCGATGTCATTGAAGGCCTTTCCGCCCGCGATCTGACGCGGCGCGCT
CCCGTCGACGTCGACGGCGCTTATGCCGGGATCGCCGCTGCGCTGAACGG
CGCCTTGGATGGTCTCCAGGCCGAATTCGCCGATATCACCGGGCGCACCG
TCAAGGCGGAAGCGGCAACGGCGTCGCTTGCGGACCTGTCGCGGCAATTC
GCCGGCACGGCGTCCGGCCAAGCCGACCGGCTGCAGCTTTCCGCCGCTAC
CCTTGCCGGCATTGCCGGCAGCGTGCGTGACGGCGCCGCCGACAGCCGCG
CCGCCGAACAGGCGGCCGCCTCGACGCGCGCCACCGTCGAGGAAAGCGGC
GAGGTCGTCGGCCGCGCGATCAGCGCCATGGCCGATATCGAGCAGTCGGC
CGAAAAGATCGGGCAGATCCATCGGGGACGATCGACGAGATCGCCCTTCC
AAACCCAATCTTCTGGCGCTGAATGCCGGCATCGAAGCGGCGCG
rhietlCFN42gcs1
https://img.jgi.doe.gov/cgi-bin/w/main.cgi?exportGenes=1&exportType=nucleic&gene_oid=640437447&up_stream=0&down_stream=0
TTGTTCAACCATATTGACCAAAATCTGTGCCGCAGAATTCCCTCCCGCGC
CGTTGCGCCAAGTACAGAGATTTCCATGACATCCCAGCAGACTGATAGTG
CCCTCAGACAGCGCCTCGATTTCATCGAATTGGACGAGGCGGCGCGCCGG
TCGATGCGGGATCTCAGCCCCGTCATATCAGAGCTGATCGGCGCTGCCCT
CGATAAGTTTTATGCCAAAGTCGCCAGGACCCCCGCCGTCTCAGGCTTTT
TTTCTGATAAGAACCATGTCGCCCATGCGAAGAAGCGCCAGCAAGATCAT
TGGGGTAAGCTTGCCAGCGGCGCCTTCGACGAAACCTATGTGGACGGCGT
GACCGCGGTCGGCCGCACGCATGCCCGCATCGGGCTGGAGCCGCGCTGGT
ATATCGGCGGCTACGCCCTTGTTATGTCTGAACTCGTCAAGGGCATCATG
GAGAAGCAGTGGCCGTCGGTCTTCGCGCGCCAGCAGGGCAGGCAGTTGGC
CGAGAAGCTGTCGGCCGTCATCAAATCAGGCATGCTCGACATCGATTATT
CCATCTCGGTCTATCTCGAGACTCTTGAAGCCAAACGCCAGGCTCTGGAA
GAGCAGTGTGCCCAGGCCGAAGCTGATCAGGCGATGGCGCTGGACCAACT
GCGCCGCGGTTTGGAGGCGCTGTCGAGCGGTGATCTCGAGGCCACTCTGC
CATCCGACCTGCCAGGCAATTTCCGGCAGATGGCCGAGGATTACAATCGT
GCCGTCAAGGCCCTTCGCCAGTCCTTCGCGTCGGTGCGCGACACGTCGGG
CCATATCATGAATGGCGCCGACGTCATCTCCAATGCGACCAACGACCTGG
CGTTGCGCACTGCCCAGCAGGCGGCGGGCGTCGAGGAGAGTTCGGCTGCC
CTGCAGCAGCTTTCCGTCAGCGTCGGCCAGACCGCCGCCAATGCCGAGAA
AGCTTCGGACGCCGTACGCGAGACGCAGCAGAAGGCGAAGAATTCGGGTG
AACTCGTCACCAGCGCCGTCTCGGCGATGGCCGGCATCGAGAAATCCTCG
ACGGAAATTTCCAAGATCATCGGCGTCATCGACGAGATCGCCTTTCAGAC
CAATCTTCTGGCGCTGAACGCCGGCGTCGAGGCAGCACGTGCCGGCGATG
CTGGCAAGGGTTTTGCCGTCGTTGCCCAGGAAGTCCGCCAACTCGCCCAG
CGCACGGCCGAAGCCGCCAAGGAGATCAAGAACCTGATCTCGCAGAGCTC
GACCCAGGTCAATGAGGGTGTCGGCATCGTCTCCAGCACCGGCGAAGCGC
TGAATGACATGATCGGCCGCATCGACATCATCAACCGCTTCGTCGCCGAT
ATCGCCGCTGCCGCCCGCGATCAGGCGACCGGCGTCAACGAGGTCAGCGT
GGCAATCCGCAGCATGGGCGAGATCACCCAGCAGAATTCCGGCATGGTCG
AGCGCACTTCGGCGGAAACTGGTCGCCTCAAGGAGGAGGTGGACCACCTG
ATCGAGCTGCTGCGACGCTTCCGTGCCCGGCCGGAAGCCCATGCTGCCAT
CACTGCTCGCCGGGCAGCTTGA
rhietlCFN42gcs2
https://img.jgi.doe.gov/cgi-bin/w/main.cgi?exportGenes=1&exportType=nucleic&gene_oid=640437671&up_stream=0&down_stream=0
ATGCCATCAGATCAGGCTCGTGGAGCGCAGGCAGGTAGCTTGCGCGACCG
CCTGCGTTTTGCCGGCCTCGATGCCGATCAGTGCGAACTGGTGCGCCGTA
ACCGGCCGGCCCTTAAAGCGCATCTGAAAGCGGGCCTGCGCGATCTCTTC
CACAGGTTCCAGTCCTATCCCGACGCCGCGCGCAATTTCGAGAGCGACAG
ACAGGTCGATCGTCTGCAGGATCTGCAGTCCTCCCATTGGGACGTGCTGA
CGGATGCGCGCTTCGACAGCCTCTATGCCGAGCGCGTCAAGGTTCTCTCC
GACACCGAAAGCAAGATGGGCCTCGACCCGCGCTGGCACGTGGCCGGCCA
CGGCGTCATGCTGGAGCATGTCCTTTCCGGTCTCGCCGAAGAGATCGCCG
GCCGGCCCCTGCTGCCCTCGGCCAGGCGCCGCACCCGCGAAATTTCCGAT
CTGATGACGGCGATCATCCGCATCGTCATGGTCGACGTGGAAATCGCCGT
TTCGCTTCGCTTCAATGCGTTGCGAGCTGCCCAGAGCCGTGCGCTCGCCG
ATCAGCGCGCTGGAAGTGAAGCGGAGATCGCCCGGATCTTCGGTGAGGTC
ATCGAGGGCCTCGCCGACCGCGACCTGACGCGGCGCGCGCCTGTCGACGC
CGACGGCGCCTATGCCGGGATCGCCGCCGCCCTGAACGACGCCTTGGACG
GCCTCCAGGCAGAATTCGCCGCGATGACCGAACGCACTGATAAGGCCGAG
ACGGCGACCTCTTCGCTTGCCGGCCAGTCGCGGCAGTTCGCCGGCACGGC
GTCCAGCCAGGCCGAGCGGCTGCAGCTTTCCGCCGGTGCCCTTGCCGGCA
TTGCCGCAAGCGTGCGCAACGCCGCCGCCGACAGCCGCGCCGCCGAACAG
GCGGCCGCCTCGACGCGCGCTGCGGTCGCGCAAAGCGGCGAGGTCGTCGG
CCGCGCGATCAGCGCTATGGCGGACATCGAGCAGTCGGCCGAGAAGATCG
GCCAGATCATCGGCGCGATCGACGAGATCGCCTTCCAGACCAATCTTCTG
GCGCTGAATGCCGGCATCGAGGCGGCTCGCGCCGGCGATTCGGGCCGCGG
CTTTGCGGTCGTCGCCCAAGAAGTCCGTGCGCTTGCCCAGCGCTCGGCCG
ACGCCGCCCGCGAGATCAAGACGCTGGTGACGACGACCAAGGCGCAGGTC
GACGCCGGCGTGCAGATGGTCGGACGTACGCAGGATTCGATCGGCAGCAT
CGTGCGGCAGGTCACCGACATCAACGCCGCCATATCAGGCATCGCCACCA
GGACCGGCGAGCATGCCGCATGCCTCGACGGCGTGGCGGCCGACGTCAAA
GAGCTCGGCGCAGAGGTGGCCGACAATGCCGGTTTGGCCGAACGCTCCGC
CGAAGACGCCGACCACCTCCATACCGTTATTCTTGAGCTCGGCCAGACAA
TTCGCGAATTCCGCATCGCCCGGGAAAATGCGCATTCCGGGCGCTTGGGC
TCGGTTCGCGCAACGCCGTCCCGCGGGATCGAAACGGCTGGCCGTCCCGC
GGTCGAAGACGAATACGAAAATGAAGATTTTGGCCTTCCGCAGTCGCTCG
CAAGCGTCGGAGGTGGGCGGAATGTTTACTAA
rhietlCIAT652gcs1
https://img.jgi.doe.gov/cgi-bin/w/main.cgi?exportGenes=1&exportType=nucleic&gene_oid=642697389&up_stream=0&down_stream=0
ATGACATCCCAGCAGACCGACAGTGCGCTGAAACAGCGTCTCGATTTCAT
CGAACTGGATGAGGCGGCGCGCAAGTCGATGCGGGACCTGCGCCCTGTCA
TATCAGAGCTGGTCGGCGGCGCCCTCGATAAATTCTACGCCAAGATTGCC
AGGACCCCCGCTGTCTCGAGCTTTTTCACGGACAAGAGCCAGGTCGCCCA
TGCCAAGAAGCGGCAGCAGGATCATTGGGCCAATCTTGCAGGCGGTAGCT
TCGACGAAAGCTATGTCGATGGCGTAACGGCGGTCGGCCGCACCCATGCC
CGCATCGGGCTGGAGCCGCGCTGGTATATCGGCGGCTATGCCCTCGTCAT
GTCCGAGCTCGTCAAGGGTATCATGGAGAAGCAGTGGCCTTCGGTCTTCG
CGCGCCAGCAGGGCAGGCAGCTGGCCGAGAAGCTGTCCGCCGTCATCAAA
TCAGCCATGCTCGACATGGATTATTCCATCTCGGTCTATCTCGAGACGCT
GGAAGCCAAGCGCCGTGCGCTGGAAGAGGAGCGCGCCAAGGCGCAATCCG
ACCAGGCCATCGCGCTGGAGCAGCTGCGCCGCGGCCTGGAAGCACTGTCG
AATGGCGATCTCGAAGCCACTCTGCCCTGCGATCTGCCGGGTGATTTCAG
GCAGATGGCCGAGCATTACAACCGCGCGGTCAGCGCCCTTCGCCAATCCT
TCGCATCCGTGCGCGACACGTCGGGCCAGATCATGAGCGGCGCCGACGTC
ATTTCCAATGCGACCAACGACCTGGCGCTGCGCACCGCCCAGCAGGCGGC
AGGCGTCGAGGAGAGCTCGGCGGCCCTGCAGCAGCTTTCCGTCAGCGTCG
GTCAGACCGCCGCCAACGCCGAAAAGGCGTCCGACGCCGTGCGCGAGACG
CAGCAGAAGGCGAAGAATTCAGGCGAACTCGTCACCAGCGCCGTCTCGGC
GATGGCCGGCATCGAAAAATCCTCGACCGAAATTTCCAAGATCATCGGCG
TCATCGACGAGATCGCCTTCCAGACCAATCTGCTGGCGCTGAATGCCGGC
GTCGAAGCGGCGCGTGCCGGCGATGCCGGCAAGGGCTTTGCCGTCGTCGC
CCAGGAAGTCCGCCAGCTCGCCCAGCGCACGGCCGAAGCCGCCAAGGAGA
TCAAGAACCTGATCTCGCAGAGCTCGACCCAGGTCAACGAGGGTGTGGGC
ATCGTGTCCAGCACCGGCGAGGCGCTGAACGACATGATCAGCCGCATCGA
TATCATCAACCGCTTCGTCGCCGATATCGCCGCTGCCGCCCGCGACCAGG
CCACGGGCGTCAATGAGGTCAGCGTCGCGATCCGCAGCATGGGCGAAATC
ACCCAGCAGAATTCCGGCATGGTCGAACACACCTCGGCGGAAACCCGCCG
CCTCAAGGATGAGGTGGAGAAGCTGATCGAGCTGCTGCGGCGCTTCCGCG
CCCGGCCGGAGGGCCGTTCCGTCGCCGCCACCCGCCGGGCGGCGTGA
rhietlCIAT652gcs2
https://img.jgi.doe.gov/cgi-bin/w/main.cgi?exportGenes=1&exportType=nucleic&gene_oid=642697649&up_stream=0&down_stream=0
ATGCCATCAGATCAGGCTCGTGGAGCGCAGGCAGGCAGCTTGCGCGACCG
CCTGCGTTTTGCCGGTCTCGATGCCGATCAGTGCGAGTTGGTGCGTCGCA
ACCGGCCGGCCCTCGAAGCGCATCTGAAGGCAGGTCTCAGGGATATCTTT
CACCGGTTCCAGTCATTCCCCGATGCCTCGCGTAATTTCGAGAGCGAGCG
CCAGGTCGAACGCCTGCATGATCTGCAGTCCTCGCATTGGGACGTGCTGA
CCGATGCCCGCTTCGACAGCCTCTATGCCGAGCGTGTCAAGGTTCTCTCC
GATACCGAAAGCAAGATGGGCCTCGACCCGCGCTGGCATGTGGCCGGTCA
CGGCGTCATGCTGGAGCATGTCCTTTCCGGCCTCGCCGCGGAGATCGCCG
GCCGGCCGCTGCTGCCGTCGGCCAAGCGCCGCAGCCGCGAAATCTCCGAG
CTGATGACGGCAATCATCCGCATCGTCATGGTCGATGTGGAAATCGCCGT
GTCGCTCCGCTTCAATGCGCTGCGCGCCGCCCAGAACCGCGCGCTTGCCG
ATCAGCGCGCCGATAACGAGGCCGAGATCGTCAGGATTTTCGGCGATGTC
ATTGAAGGCCTTTCCGCCCGCGATCTGACGCGGCGCGCTCCCGTCGACGT
CGACGGCGCTTATGCCGGGATCGCCGCTGCGCTGAACGGCGCCTTGGATG
GTCTCCAGGCCGAATTCGCCGATATCACCGGGCGCACCGTCAAGGCGGAA
GCGGCAACGGCGTCGCTTGCGGACCTGTCGCGGCAATTCGCCGGCACGGC
GTCCGGCCAAGCCGACCGGCTGCAGCTTTCCGCCGCTACCCTTGCCGGCA
TTGCCGGCAGCGTGCGTGACGGCGCCGCCGACAGCCGCGCCGCCGAACAG
GCGGCCGCCTCGACGCGCGCCACCGTCGAGGAAAGCGGCGAGGTCGTCGG
CCGCGCGATCAGCGCCATGGCCGATATCGAGCAGTCGGCCGAAAAGATCG
GGCAGATCATCGGGACGATCGACGAGATCGCCTTCCAAACCAATCTTCTG
GCGCTGAATGCCGGCATCGAAGCGGCGCGTGCCGGTGATTCCGGCCGCGG
CTTTGCCGTGGTCGCGCAGGAGGTCCGGGCGCTGGCTCAGCGCTCGGCCG
AGGCCGCCCGCGAGATCAAGACGCTGGTGACCACCACCAAGGCGCAGGTC
GACGCCGGCGTGCAGATGGTCGGCCGCACGCAGGATTCGATCGGCAGCAT
CGTGCGCCAGGTCACCGACATCAATGCCGCCATATCAGGCATCGCCACGA
GGACCGGTGAACACGCCGCAAGCCTCGACGGCGTCACCGCCGAGGTGAAG
GGCCTGGGCGCCGAAGTGGCCGATAGCGCCGGCTTTGCGGGGCGCTCGGC
TGACGGCGCCGACGATCTCCACACGGTCATTGTCGAGCTCGGCCGGACGG
TTCGCGAATTCCGCGTCGCGCGCGAAAACGCCCATGCCGGCCGGTCGGCG
CCGGTCCGCGTGGCGCCTTCACGTCCCATCGATGCCGCTGCCCGCGCCGC
TGCGGTCGAGGGCGAATATGAAAATGACGATTTTGGCCTTCCCCAGGCGT
TCGCAAGCGTCGGAGGTGGGCGGAATGTTTACTAA
rhietlCIAT894gcs
https://img.jgi.doe.gov/cgi-bin/w/main.cgi?exportGenes=1&exportType=nucleic&gene_oid=643085211&up_stream=0&down_stream=0
GTGCGCCGCAACCGGCCGGCCCTCGAAGCCCATCTGAAAGCGGGTCTCAG
GGATCTCTTCCACAGGTTCCAGTCGTTCCCCGACGCATCGCGTAATTTCG
AGAGCGAGCGTCAGGTCGAGCGCCTGCATGATCTGCAATCCTCGCATTGG
GACGTGCTGACCGATGCGCGGTTCGACAGCCTCTATGCCGAGCGCGTCAA
GGTTCTCTCCGATACCGAAAGCAAGATCGGCCTCGACCCGCGCTGGCACG
TGGCCGGCCATGGTGTGATGCTGGAGCATGTCGTTTCCGGTCTCGCCGAG
GAAATTGCCGGCCGTCCGCTGCTGCCGTCCGCCAAGCGCCGCGCCCGCGA
AATCTCCGATCTGATGACGGCGATCATCCGCATCGTCATGGTCGATGTGG
AAATCGCCGTCTCGCTCCGCTTCAACGCGCAGCGCGCCGGAGAGCAGCGT
GCGCTCGCCAGTCAGCGCGCCGACAACGAGGCCGAGATCGCCAGGATCTT
CGGCGATGTCATCGAAGGCCTGTCCGCCCGCGACCTGACGCGGCGCGCCC
CCGTCGAGGGCGACGGCGCCTATGCCGGGATCGCCGCCGCGCTGAACGGC
GCGCTGGATGGTCTCCAGGCCGAATTCGCAGCAATTTCAGAGCGCACGCT
CAAGGCCGAAGCGGCGACCGGTTCGCTGGCCGGCCTGTCGCGGCAGTTCG
CCGGCACGGCGTCCGGCCATGCCGACCGGCTGCAGCTTTCCGCCGCCGCC
CTTGCCGGCATCGCCGATAGTGTGCGCGACGGCGCCGCCGAAAGCCGCGC
TGCCGAACAGGCGGCCGCCTCGACGCGCGCCGCCGTCGAAGAAAGCGGCG
AGGTCGTCGGCCGCGCCATCAGCGCCATGGCCGATATCGAGCAGTCGGCC
GAAAAGATCGGCCAGATCATCGGCGCGATCGACGAGATCGCCTTCCAGAC
CAATCTCCTGGCGCTCAACGCCGGCATAGAGGCCGCCCGCGCCGGTGATT
CCGGCCGCGGTTTTGCCGTCGTCGCTCAGGAAGTCCGCGCGCTGGCCCAG
CGCTCGGCCGAAGCCGCCCGCGAGATCAAGACGCTG
rhietlCNPAF512gcs
https://img.jgi.doe.gov/cgi-bin/w/main.cgi?exportGenes=1&exportType=nucleic&gene_oid=2529655224&up_stream=0&down_stream=0
ATGACATCCCAGCAGACCGACAGTGCGCTGAAACAGCGTCTCGATTTCAT
CGAACTGGATGAGGCGGCGCGCAAGTCGATGCGGGACCTGCGCCCTGTCA
TATCAGAGCTGGTCGGCGGCGCCCTCGATAAATTCTACGCCAAGATTGCC
AGGCCCCCCGCTGTCTCGAGCTTTTTCACGGACAAGAGCCAGGTCGCTCA
TGCCAAGAAGCGGCAGCAGGATCATTGGGCCAATCTTGCAGGTGGTAGCT
TCGACGAAAGCTATGTCGATGGCGTAACGGCGGTCGGCCGCACCCATGCC
CGCATCGGGCTGGAGCCGCGCTGGTATATCGGCGGCTATGCCCTCGTCAT
GTCCGAGCTCGTCAAGGGTATCATGGAGAAGCAGTGGCCTTCGGTCTTCG
CGCGCCAGCAGGGCAGGCAGCTGGCCGAGAAGTTGTCCGCCGTCATCAAA
TCAGCCATGCTCGACATGGACTATTCCATCTCGGTCTATCTCGAGACGCT
GGAAGCCAAGCGCCGTGCGCTGGAGGAGGAGCGCGCCAAGGCGCAATCCG
ACCAGGCGATCGCGCTGGAGCAGCTGCGCCGCGGCCTGGAAGCACTGTCG
AATGGCGATCTCGAAGCCACTCTGCCCTCCGATCTGCCGGGTGATTTCAG
GCAGATGGCCGAGCATTACAACCGCGCCGTCAGCGCCCTTCGCCAATCCT
TCGCATCCGTGCGCGATACATCGGGCCAGATCATGAGCGGCGCCGACGTC
ATTTCCAACGCGACCAACGACCTGGCGCTGCGCACCGCACAGCAGGCGGC
CGGCGTCGAGGAGAGCTCGGCGGCCCTGCAGCAGCTTTCCGTCAGCGTCG
GTCAGACCGCCGCCAACGCCGAAAAGGCGTCCGACGCCGTGCGCGAGACG
CAGCAGAAGGCGAAGAATTCAGGCGAACTCGTCACCAGCGCCGTCTCGGC
GATGGCCGGCATCGAAAAATCCTCGACCGAAATTTCCAAGATCATCGGCG
TCATCGACGAGATCGCCTTCCAGACCAATCTCTTGGCGCTGAATGCCGGC
GTCGAAGCGGCGCGTGCCGGCGATGCCGGCAAGGGCTTTGCCGTCGTCGC
CCAGGAAGTCCGCCAGCTCGCCCAGCGCACGGCCGAAGCCGCCAAGGAGA
TCAAGAACCTGATCTCGCAGAGCTCGACCCAGGTCAACGAGGGTGTGGGC
ATCGTCTCCAGCACCGGCGAGGCGCTGAACGACATGATCAGCCGCATCGA
TATCATCAACCGCTTCGTCGCCGATATCGCCGCTGCCGCCCGCGACCAAG
CCACCGGCGTCAACGAGGTGAGCGTGGCGATCCGCAGCATGGGCGAAATC
ACCCAGCAGAATTCCGGCATGGTCGAACACACCTCGGCGGAAACCCGCCG
CCTCACCGATGAGGTGGAGAAGCTGATCGAGCTGCTGCGGCGCTTCCGCG
CCCGGCCGGAGGGCCGTTCCGTCGCCGCCACCCGCCGGGCGGCGTGA
rhietlGR56gcs
https://img.jgi.doe.gov/cgi-bin/w/main.cgi?exportGenes=1&exportType=nucleic&gene_oid=643073354&up_stream=0&down_stream=0
ATGACATCCCAGCAGACCGACAGCGCGCTCAAGCAGCGTCTCGATTTCAT
CGAACTGGACGAGGCGGCGCGCAAGTCGATGCGGGAGCTGCGCCCTGTGA
TTGCCGAGCTGATCGGCGGCGCCCTCGATAAATTCTACGCCAAGATCGCC
AGGACTCCCGCTGTCTCGAGCTTCTTCACGGACAGGAACCATGTCGGCCA
TGCCAAGAAGCGGCAGCAGGATCATTGGGCCAATCTTGCAAGCGGTACGT
TTGATGAGCGCTATGTCGAAGGCGTGACTGCCGTCGGCCGCACGCATGCC
CGCATCGGGCTGGAGCCGCGCTGGTATATCGGCAGCTATGCCATCGTCAT
GTCCGAGCTCGTCAAGGGCATCATGGAGAAGCAGTGGCCGTCGGTCTTCG
CGCGCCAGCAGGGCAGGCAGCTGGCCGAGAAGCTGTCCGCCGTCATCAAA
TCAGGCATGCTCGACATGGATTATTCCATCTCGGTCTATCTCGAGACGCT
GGAAGCCAAGCGCCGTGCGCTGGAAGAGGAGCGCGCCAAGGCGCAATCCG
ATCAGGCCATCGCGCTGGAGCAGCTGCGCCGCGGCCTGGAAGCACTGTCG
AACGGCGATCTCGAAGCTACTCTGCCCTCCGACCTGCCGGGTGATTTCAG
GCAGATGGCCGAAGATTACAACCGCGCCGTCAGCGCCCTTCGCCAATCCT
TCGCATCCGTGCGCGACACGTCGGGCCAGATCATGAGCGGCGCCGACGTC
ATTTCCAATGCGACCAACGACCTGGCGCTGCGCACCGCCCAGCAGGCAGC
CGGCGTCGAGGAAAGCTCGGCGGCCCTGCAGCAGCTTTCCGTCAGCGTCG
GCCAGACCGCCGCCAATGCCGAAAAGGCTTCCGGCGCCGTGCGTGAGACA
CAGCAGAAGGCGAAGAATTCAGGTGAACTCGTCACCAGCGCCGTCTCGGC
GATGGCCGGCATCGAAAAATCCTCGACCGAAATCTCCAAGATCATCGGTG
TCATCGACGAGATCGCCTTCCAGACCAATCTGCTGGCGCTGAATGCCGGC
GTCGAAGCGGCGCGCGCCGGTGATGCCGGCAAGGGCTTTGCCGTCGTCGC
CCAGGAAGTCCGCCAGCTCGCCCAGCGTACGGCTGAAGCCGCCAAGGAGA
TCAAGAACCTGATCTCGCAGAGCTCGACCCAGGTCAATCAGGGTGTGGGC
ATCGTCTCCAGCACCGGCGAGGCGCTGAACGACATGATCAGCCGCATCGA
TATCATCAACCGCTTCGTCGCCGATATTGCCGCCGCCGCCCGCGATCAGG
CAACCGGGCGTCAACGGAGGTCAGCGTGGCGATCCGCAGC
rhileg128C53gcs1
https://img.jgi.doe.gov/cgi-bin/w/main.cgi?exportGenes=1&exportType=nucleic&gene_oid=2515651565&up_stream=0&down_stream=0
ATGACCGCCCAGCAGACCGACAACGCCCTCAGGCAGCGCCTCGATTTCAT
CGAACTGGATGAGGCAGCGCGCAAGTCGATGCGGGATTTGCGTCCGGTCA
TATCGGAGCTGATCGGCGGTGCCCTCGATAAATTCTACGCCAAGATCGCC
AAGACCCCCGCGGTCTCAGGCTTCTTCGCCGATAAGAGCCATGTCGACCA
TGCCAAGAAGCGCCAGCAGGATCATTGGGCCAATCTGGCCGGCGGCGCGT
TCGACGAGAGCTATGTCAACGGCGTGACCGCGGTCGGCCGGACGCACGCC
CGCATCGGGCTGGAGCCGCGCTGGTATATTGGCGGTTACGCCATCGTCAT
GTCCGAGCTCGTCAAGGGCATCATGGAGAAGCAGTGGCCGTCGATCTTTG
CGCGCCAGCAGGGCAAGGCATTGGCCGAGAAGCTGTCGGCCGTCATCAAG
GCCGGCATGCTCGACGTGGATTATTCCATCTCGGTCTATCTCGAGACGCT
CGAAGCCAAGCGCCGCGCCCTGGAAGAGGAGCGTGCCCAGGCCGAATCCG
ATCAGGCGATCGCGCTGGAGCAGCTGCGCCACGGTCTGGAAGCGCTGTCG
AACGGCGATCTCGAAGCCACCCTTCCGTCCGACCTGCCGGGCAATTTCCG
GCAGATGGCCGAGGACTACAACCGCGCCGTCAGCGCCCTTCGCCAGTCCT
TCGCCTCCGTGCGCGAGACTTCTGGCCATATTATGAGCGGCGCCGACGTC
ATTTCCAATGCAACCAACGATCTGGCGCTGCGCACTGCCCAGCAAGCGGC
AGGCGTCGAGGAGAGTTCGGCCGCCCTGCAGCAGCTGTCCGTCAGCGTCG
GCCAGACGGCGGCCAATGCCGAGAAGGCTTCGGACGCCGTGCGCGAGACG
CAAGAGAAGGCAAAGAACTCCGGCGAACTCGTCACCAGCGCCGTCTCGGC
GATGGCCGGCATCGAGAAATCCTCGACCGGGATCTCCAAGATCATCGGCG
TTATCGATGAGATCGCCTTCCAGACTAATCTGCTGGCGCTGAACGCTGGC
GTTGAGGCGGCGCGCGCCGGCGATGCCGGCAAGGGTTTTGCCGTCGTCGC
CCAGGAAGTCCGCCAGCTCGCCCAGCGCACCGCGGAAGCGGCCAAGGAGA
TCAAGAACCTGATCTCGCAGAGCTCGACCCAGGTCAATCAGGGCGTCGGC
ATCGTCTCCAGCACCGGCGAGGCGCTGAACGACATGATCAGCCGCATCGA
CATCATCAACCGTTTCGTCGCCGATATCGCCGCCGCCGCCCGCGATCAGG
CGACCGGCGTCAACGAGGTCAGCGTCGCCGTCCGCAACATGGGTGCGATC
ACCCAGCAGAATTCGGACATGGTCGAGCAGTCTTCGGCGGAAACGCGCCG
CCTCAAGGACGAGGTGGAAACCCTGATCGAGCTGCTGCGGCGCTTCCGCG
CCCGGCCGGAAGGCCGTTCCACCGGTGCTGCCCGCCGGGCGGCCTGA
rhileg128C53gcs2
https://img.jgi.doe.gov/cgi-bin/w/main.cgi?exportGenes=1&exportType=nucleic&gene_oid=2515652181&up_stream=0&down_stream=0
ATGCCATCAGATCAGGCTCGTGGCGCGCAGGCAGGCAGCTTGCGCGACCG
CCTGCGCTTTGCCGGTCTCGACGCCGACCAGTGCGATCTGGTGCGCCGCA
ACCGGCCGGCCCTCGAAGCGCATCTGAAGGCGGGCCTCAGGGATCTCTTC
CACAGGTTCCAGTCATTCCCCGACGCCTCGCGCAATTTCGAGAGCGAGCG
CCAGGTCGACCGCCTGCACGATCTGCAGTCCTCGCATTGGGACGTGCTGA
CGGATGCGCGGTTCGACAGCCTCTATGCCGAGCGCGTCAAGGTTCTCTCC
GATACCGAAAGCAAAATGGGCCTCGACCCGCGCTGGCACGTGGCCGGCCA
TGCCGTCATGCTGGAGCATGTCGTTTCCGGTCTCGCCGAGGAGATCGCCG
GCCGTCCGCTGTTGCCGTCGGCCAAGCGCCGCACCCGCGAAATCTCCGAC
CTGATGACGGCGATCATCCGCATTGTCATGGTCGATGTGGAAATTGCCGT
CTCGCTCCGCTTCAACGCGCTGCGCGCCGGGGAGCAGCGTGCGCTTGCCG
ACCAGCGCGCCGACAACGAGGCCGAGATCGCCCGGATCTTCGGCGATGTC
ATCGACGGTCTTTCCGCACGCGACCTGACGCGACGCGCGCCCGTCGACGG
CGTCTATGCCGGGATTGCCGCCGCGCTGAACGGAGCGTTGGATGGCCTCC
AGGCCGAGTTCGCCGCCATCACCGAGCGCACGGTCAAGGCCGAAGCGGCG
ACAGGCTCGCTTGCCGGTCTGTCGCGGCAGTTCGCCAGCACCGCTTCCGG
ACAGGCCGATCGGCTGCAGCTTTCCGCTGCGGCCCTTGCCGGCATCGCCG
GCAGTGTGCGCGATGGTGCTGCCGACAGCCGCGCTGCCGAACAGGCGGCC
GCCACGACGCGCGCTGCCGTCGAGGCAAGCGGCGAGGTCGTCGGCCGCGC
GATCAGCGCCATGGCCGATATCGAGCAGTCGGCCGAAAAGATCGGCCAGA
TCATCGGCGCGATCGACGAGATCGCCTTCCAGACCAATCTTCTGGCGCTG
AATGCCGGTATCGAGGCCGCTCGCGCCGGCGATTCCGGCCGCGGTTTTGC
CGTCGTCGCCCAGGAAGTTCGCGCCCTTGCCCAGCGCTCGGCCGAAGCCG
CCCGCGAGATCAAGACGCTGGTGACGACGACCAAGGCGCAAGTCGACGCC
GGCGTGCAGATGGTCGGGCGCACGCAGGATTCGATCGGCAGCATCGTGCG
TCAGGTCACCGACATCAACGCCGCCATCGCCGGCATCGCCACTCGAACCG
GCGAACATGCCGCAAGCCTCGACAGCGTGACTTCAGACGTCAAGGGCCTG
GGTGGCGAAGTGGCGGATAGTGCCGGCCTTGCGGAGCGCTCCGCTGAAGG
CGCCGACCACCTCCACACCGTCATTCTCGAGCTCGGCCAGACGATTCGCG
AATTCCGCATCGCCCGGGAAAATGCCACTGCCGGGCGTCAAGCACCGGTT
CGCGTGACACCGCCGCGCGCCATCGAGGCCGCCGCCCGTCCGGCACCGGC
CGTGGACGAATACGAAAATGACGATTTTGGCCTTCCACAGCCCTTCGCAG
GCGTCGGAGGTGGGCGGAATGTTTACTAA
rhilegGB30gcs1
https://img.jgi.doe.gov/cgi-bin/w/main.cgi?exportGenes=1&exportType=nucleic&gene_oid=2514024654&up_stream=0&down_stream=0
ATGACCGCCCAGCAGACCGACAATGCCCTCAGGCAGCGCCTCGACTTCAT
CGAACTGGATGAGGCGGCGCGCAAGTCGATGCGGGATCTGCGCCCTGTCA
TATCAGAGCTGATCGGCGGCGCCCTTGATAAATTCTACGCCAAGATCGCC
AAGACCCCCGCTGTCGCCGGCTTCTTCGCCGATAAGAACCATGTCGGCCA
TGCCAAGAAGCGCCAGCAGGATCATTGGGCCAATCTCGCCGGCGGCGCAT
TCGACGAGAGCTATGTCAACGGCGTGACCGCAGTCGGCCGCACCCACGCC
CGCATCGGGCTGGAGCCGCGCTGGTATATTGGCGGTTACGCCATCGTCAT
GTCCGAGCTCGTCAAGGGCATCATGGAGAAGCAGTGGCCGTCGATCTTTG
CGCGCCAGCAGGGCAAGGCATTGGCCGAGAAGCTGTCGGCCGTCATCAAG
GCCGGCATGCTCGACATGGATTATTCCATCTCGGTCTATCTGGAGACGCT
CGAAGCCAAGCGTCGCGCCCTGGAAGAAGAGCGCGCCCAGGCCGAATCCG
ACCAGGCGATCGCGCTGGAGCAGCTGCGCCGCGGTCTGGAAGCGCTGTCG
AAAGGCGATCTCGAAGCCACCCTGCCGTCCGACCTACCGGGCAATTTTAG
GCACATGGCCGAGGATTACAACCGCGCCGTCAGGGCGCTAAGCCAGTCCT
TCGCCTCCGTACGCGAGACCTCGGGCCATATCATGAGCGGCGCCGACGTT
ATATCCAATGCGACCAACGATCTGGCGCTGCGCACCGCCCAGCAGGCGGC
AGGCGTCGAGGAGAGCTCGGCCGCCCTGCAGCAGCTGTCCGTCAGCGTCG
GCCAGACGGCCGCCAATGCCGAGAAGGCTTCGGCCGCCGTGCGCGAGACG
CAAGAGAAGGCGAAGAACTCCGGCGAACTCGTCACCAGCGCCGTTTCGGC
GATGGCCGGCATCGAGAAATCCTCGACCGGGATCTCCAAGATCATCGGCG
TTATCGACGAGATCGCCTTCCAGACCAACCTGCTGGCGCTGAACGCCGGT
GTCGAGGCGGCACGCGCCGGTGATGCCGGCAAGGGTTTTGCCGTTGTCGC
CCAGGAAGTCCGCCAGCTCGCCCAGCGCACCGCGGAAGCGGCCAAGGAGA
TCAAGAACCTGATCTCTCAGAGTTCGACCCAGGTCAATCAGGGCGTCGGC
ATCGTCTCCAGCACCGGTGAGGCGCTGAACGATATGATCAGCCGCATCGA
TATCATCAACCGTTTCGTCGCCGATATCGCCGCCGCCGCGCGCGATCAGG
CGACCGGCGTCAACGAGGTCAGCCTCGCCGTCCGCAACATGGGTGCGATC
ACCCAGCAGAATTCGGACATGGTCGAGCACTCCTCGGCAGAAACCCGCCG
GCTCAAGGACGAGGTGGAGAGCCTGATCGAGCTGCTGCGGCGCTTCCGCG
CCCGGCCGGAGGGCCATTCCGCCAGTGCTGCCCGCCGGGCGGCCTGA
rhilegGB30gcs2
https://img.jgi.doe.gov/cgi-bin/w/main.cgi?exportGenes=1&exportType=nucleic&gene_oid=2514020329&up_stream=0&down_stream=0
ATGCCATCAGATCAGGCTCGTGGCGCGCAGGCAGGCAGCTTGCGCGACCG
TCTGCGCTTTGCCGGTCTCGATGCCGACCAGTGCGAGCTGGTGCGCCGCA
ACCGGCCGGCCCTCGAAGCACATCTGAAGGCAGGCCTCAGGGATCTCTTC
CACAGGTTCCAGTCATTCCCCGACGCCTCGCGCAATTTCGAGAGCGAGCG
CCAGGTCGAGCGCCTGCACGATCTGCAGTCCTCGCATTGGGACGTGCTGA
CGGATGCGCGGTTCGACAGCCTCTATGCCGAGCGCGTCAAGGTTCTCTCC
GATACTGAAAGCAAGATGGGCCTCGACCCGCGCTGGCACGTGGCCGGCCA
TGGCGTCATGCTGGAACATGTCGTTTCCGGCCTTGCCGAGCAGATCGCCG
GCCGTCCGCTGCTGCCGTCGGCCAAACGCCGGACCCGCGAAATCTCCGAT
CTGATGACAGCGATCATCCGCATCGTCATGGTCGATGTGGAAATTGCCGT
CTCGCTCCGCTTCAATGCGCTGCGCGCCGGGGAGCAGCGCGCGCTCGCCG
ATCAGCGCGCCGACAACGAGGCCGAGATCGCCCGGATCTTCGGCGATGTC
ATCGAAGGCCTGTCCGCACGCGACCTGACGCGACGCGCGCCCGTCGACGG
CGACGGCGCCTATGGCGGGATCGCCGTCGCGCTGAACGGTGCGTTGGATG
GCCTCCAGGCCGAGTTCACCGCCATTACCGAGCGCACGGTCAAGGCCGAA
GCGGCGACGGGCTCGCTTGCCGGTCTGTCGCGGCAGTTTGCTGGCACGGC
TTCTGGCCAGGCCGACCGGCTGCAGCTTTCCGCCGCGGCCCTTGCCGGCA
TCGCCGGTAGCGTCCGCCATGGCGCCGCCGACAGCCGCGCTGCCGAACAA
GCGGCCGCCACGACGCGCGCTGCGGTCGAGGAAAGCGGCGAGGTCGTCGG
CCGCGCGATCAGCGCCATGGCCGATATCGAGCAGTCGGCCGAAAAGATCG
GCCAGATCATCGGTGCGATCGACGAGATCGCCTTCCAGACCAATCTCCTG
GCGCTGAATGCCGGCATCGAAGCTGCTCGCGCCGGCGATTCCGGCCGCGG
TTTTGCCGTCGTCGCCCAGGAAGTCCGCGCCCTTGCCCAGCGCTCGGCCG
AGGCCGCCCGCGAGATCAAGACGCTGGTGACGACGACCAAGGCGCAGGTC
GATGCCGGCGTGCAGATGGTCGGCCGCACACAGGATTCGATCGGCAGCAT
CGTACGTCAGGTCACCGACATCAACGCCGCCATCGCCGGCATCGCCACCC
GAACCGGCGAACATGCCGCAAGCCTCGACAGCGTGACATCAGACGTCAAG
GGCCTGGGTGGCGAGGTGGCGGACAGTGCCGGCCTTGCGGAGCGTTCGGC
TGAAGGCGCCGACCACCTCCACACCGTCATTCTCGAGCTCGGCCAGACGA
TTCGCGAATTCCGCATCGCCCGGGAAAACGCGACTGCCGGGCGCCCTGCG
CCGGTTCGCGTGACGCCGCCGCGCGCCATCGAGGTCGCCGCCCGTCCGGC
ACTCACCGAGGACGGATACGAAAATGACGATTTTGGCCTTCCGCAGCCCT
TCGCAAGCGTCGGAGGTGGGCGGAATGTTTACTAA
rhilegUPM1131gcs
https://img.jgi.doe.gov/cgi-bin/w/main.cgi?exportGenes=1&exportType=nucleic&gene_oid=2513570549&up_stream=0&down_stream=0
ATGCCATCAGATCAGGCTCGTGGAGCGCAGGCAGGCAGCTTGCGCGACCG
CCTGCGCTTTGCCGGTCTCGATGCCGACCAGTGCGAGCTGGTGCGCCGTA
ACCGGCCGGCGCTCGAAGCGCATCTGAAGGCAGGCCTCCGGGATCTCTTC
CACAGGTTCCAGTCATTCCCCGACGCCTCGCGCAATTTCGAGAGCGAGCG
CCAGGTCGAGCGCCTGCACGATCTGCAGTCCTCGCATTGGGACGTGCTGA
CGGATGCGCGGTTCGACAGCCTCTATGCCGAGCGCGTCAAGGTTCTCTCC
GATACCGAAAGCAAGATGGGCCTCGACCCGCGCTGGCACGTGGCCGGCCA
TGGCGTCATGCTGGAGCATGTCGTTTCCGGCCTCGCCGAAGAGATCGCCG
GCCGTCCGCTGCTGCCGTCGGCCAAGCGCCGCACCCGCGAAATCTCCGAT
CTGATGACGGCGATCATCCGCATCGTCATGGTCGATGTGGAAATTGCCGT
CTCGCTCCGCTTCAATGCGCTGCGCGCCGCCCAGAGCCGCGCGCTCGCCG
ATCAGCGCGCCGACAACGAGGCCGAGATCATCAGGATCTTCGGCGATGTC
ATCGAAGGCCTGTCCGCACGCGACCTGACGCGCCGCGCGCCGGTTGACGG
CGACGGCGCCTATGGCGGCATCGCCGTCGCGCTGAACGGCGCGTTGGACG
GCCTCCAGGCCGAGTTCACCGCCATTACCGAGCGCACGGTCAAGGCCGAA
GCGGCGACGGGTTCGCTTGCCGGCCTGTCGCGGCAGTTCGCCGGCACGGC
TTCCGGCCAGGCCGACCGGCTGCAGCTTTCCGCCGCTGCCCTTGCCGGCA
TCGCCGGCAGTGTCCGCGATGGTGCTGCCGACAGCCGCGCTGCCGAACAG
GCGGCCGCCACGACGCGCGCCGCCGTCGAGGAAAGCGGCGAGGTCGTCGG
CCGCGCGATCAGCGCCATGGCCGATATCGAGCAGTCGGCCGAAAGGATCG
GCCAGATCATCGGTGCGATCGACGAGATTGCCTTCCAGACCAATCTCCTG
GCGCTGAATGCCGGCATCGAGGCCGCTCGCGCCGGCGATTCCGGCCGCGG
CTTTGCCGTCGTCGCCCAGGAAGTCCGCGCCCTTGCCCAGCGTTCGGCCG
AAGCCGCCCGCGAGATCAAGACCCTGGTGACGACGACCAAGGCGCAGGTC
AACGCCGGCGTGCAGATGGTCGGCCGCACACAGGATTCGATCGGCAGCAT
CGTGCGTCAGGTCACCGACATCAACGCCGCCATATCCGGCATCGCCACCC
GAACCGGCGAACATGCCGCAAGCCTCGACAGCGTGACAGCCGACGTCAGG
GGCCTGGGTAGCGAGGTGGCCGACAGCGCCGGCCTTGCGGAGCGCTCGGC
CGATGGCGCCGACCACCTCCACACCGTCATTCTCGAGCTCGGCCAGACAA
TTCGCGAATTCCGCATCGCCCGGGAAAACGCCACTGCCGGGCGCCCGGCG
ACGGTGCGCGTGACGGCGCCGCGCGCCCTTGAGGGCGCTACCCGCCCGGC
ACCGGTCGTCGACGAATACGAAAATGACGATTTTGGCCTTCCGCAAGCGT
TCGCAAACGTCGGAGGTGGGCGGAATGTTTACTAA
rhilegUPM1137gcs1
https://img.jgi.doe.gov/cgi-bin/w/main.cgi?exportGenes=1&exportType=nucleic&gene_oid=2513574730&up_stream=0&down_stream=0
ATGACCGCCCAGCAGACCGACAACGCCCTCAGGCAGCGCCTCGATTTCAT
CGAACTGGATGAGGCAGCGCGCAAGTCGATGCGGGATCTGCGTCCGGTCA
TATCGGAGCTGATCGGCGGTGCCCTCGATAAATTCTACGCCAAGATCGCC
AAGACCCCCGCGGTCTCAGGCTTCTTCGCCGATAAGAGCCATGTCGACCA
TGCCAAGAAGCGCCAGCAGGATCATTGGACCAATCTGGCCGGCGGCGCGT
TCGACGAGAGCTATGTCAACGGCGTGACCGCGGTCGGCCGGACGCACGCC
CGCATCGGACTGGAGCCGCGCTGGTATATTGGCGGTTACGCCATCGTCAT
GTCCGAGCTCGTCAAGGGCATCATGGAGAAGCAGTGGCCGTCGATCTTTG
CGCGCCGAGAGGGCAAGGCATTGGCCGAGAAGCTGTCGGCCGTCATCAAG
GCCGGCATGCTCGACATGGATTATTCCATCTCGGTCTATCTCGAGACGCT
CGAAGCCAAGCGCCGCGCCTTGGAAGAGGAGCGTGCCCAGGCCGAATCCG
ATCAGGCGATCGCGCTGGAGCAGCTGCGCCGCGGTCTGGAAGCGCTGTCG
AACGGCGATCTCGAAGCCACCCTGCCGTCCGACCTGCCGGGCAATTTCCG
GCAGATGGCCGAGGACTACAACCGCGCCGTCAGCGCCCTTCGACAGTCCT
TCGCCTCCGTGCGCGAGACTTCTGGCCATATCATGAGCGGCGCCGACGTC
ATTTCCAATGCAACCAACGATCTGGCGCTGCGCACTGCCCAGCAAGCGGC
AGGAGTCGAGGAGAGTTCGGCTGCCCTGCAGCAGCTGTCCGTCAGCGTCG
GCCAGACGGCGGCCAATGCCGAGAAGGCTTCGGCCGCCGTGCGCGAGACG
CAGGAGAAGGCGAAGAACTCCGGCGAACTCGTCACCAGCGCCGTCTCGGC
GATGGCCGGCATCGAGAAATCCTCGACCGGGATCTCCAAGATCATCGGCG
TTATCGATGAGATCGCCTTCCAGACCAATCTGCTGGCGCTGAACGCTGGC
GTTGAGGCGGCGCGCGCCGGCGATGCCGGCAAGGGTTTTGCCGTCGTCGC
CCAGGAAGTCCGCCAGCTCGCCCAGCGCACCGCGGAAGCGGCGAAGGAGA
TCAAGAACCTGATCTCGCAGAGCTCGACCCAGGTCAATCAGGGCGTCGGC
ATCGTCTCCAGCACCGGCGAAGCGCTGAACGACATGATCAGCCGCATCGT
CATCATCAACCGTTTCGTCGCCGATATCGCCGCCGCCGCCCGCGATCAGG
CGACCGGCGTCAACGAGGTCAGCGTCGCCGTCCGCAACATGGGGGCGATC
ACCCAGCAGAATTCGGACATGGTCGAACAGTCTTCGGCGGAAACGCGCCG
CCTCAAGGACGAGGTGGAAACCCTGATCGAGCTGCTGCGGCGCTTCCGCG
CCCGGCCGGAAGGCCGTTCCACCGGTGCTGCCCGCCGGGCGGCCTGA
rhilegUPM1137gcs2
https://img.jgi.doe.gov/cgi-bin/w/main.cgi?exportGenes=1&exportType=nucleic&gene_oid=2513580298&up_stream=0&down_stream=0
ATGCCATCAGATCAGGCTCGTGGCGCGCAGGCAGGCAGCTTGCGCGACCG
CCTGCGCTTTGCCGGTCTCGATGCCGACCAGTGCGAGCTGGTGCGCCGCA
ACCGGCCGGCCCTCGAAGCGCATCTGAAGGCGGGCATCAGGGATCTCTTC
CACAGGTTCCAGTCATTCCCCGACGCCTCGCGCAATTTCGAGAGCGAGCG
CCAGGTCGACCGCCTGCACGATCTGCAGTCCTCGCATTGGGATGTGCTGA
CGGATGCGCGGTTCGACAGCCTCTATGCCGAGCGCGTCAAGGTTCTCTCC
GATACCGAAAGCAAAATGGGCCTCGACCCGCGCTGGCACGTGGCCGGCCA
TGCCGTCATGCTGGAGCATGTCGTTTCCGGTCTCGCCGAGGAGATCGCCG
GCCGTCCGCTGCTGCCGTCGGCCAAGCGCCGCACCCGCGAAATCTCCGAT
CTGATGACGGCGATCATCCGCATCGTCATGGTCGATGTGGAAATTGCCGT
CTCGCTCCGCTTCAACGCGCTGCGCGCCGGGGAGCAGCGTGCGCTTGCCG
AACAGCGCGCCGACAACGAGGCCGAGATCGCCCGGATCTTCGGTGATGTC
ATCGACGGTCTTTCCGCACGCGACCTGACGCGACGCGCGCCCGTCGACGG
CGCCTATGCCGGGATCGCCGCCGCGCTGAACGGCGCGTTGGATGGCCTCC
AGGCCGAGTTCACCGCCATCACCGAGCGCACGGTCAAGGCGGAAGCGGCG
ACGGGCTCGCTTGCCGGTCTGTCGCGGCAGTTCGCCGGCACGGCTTCCGG
CCAGGCCGATCGGCTGCTGCTTTCCGCTGCGGCCCTTGCCGGCATCGCCG
GCAGTGTGCGCGATGGTGCTGCCGACAGCCGCGCTGCCGAACAGGCGGCC
GCCACGACGCGCGCTGCCGTCGAGGCAAGCGGCGAGGTCGTCGGCCGCGC
GATCAGCGCCATGGCCGATATCGAGCAGTCGGCCGAAAAGATCGGCCAGA
TCATCGGCGCGATCGACGAGATCGCCTTCCAGACCAATCTCCTGGCGCTG
AATGCCGGTATCGAGGCGGCTCGCGCCGGCGATTCCGGCCGCGGTTTTGC
CGTCGTCGCCCAGGAAGTTCGCGCCCTTGCCCAGCGCTCGGCCGAGGCCG
CCCGCGAGATCAAGACGCTGGTGACGACGACCAAGGCGCAAGTCGACGCC
GGCGTGCAGATGGTCGGCCGCACGCAGGATTCGATCGGCAGCATCGTGCG
TCAGGTCACCGACATCAACGCCGCCATCGCCGGCATCGCCACTCGAACCG
GCGAACATGCCGCAAGCCTCGACAGCGTGACTTCAGACGTCAAGGGCCTG
GGTGGCGAAGTGGCGGATAGTGCCGGCCTTGCGGAGCGCTCCGCTGAAGG
CGCCGACCACCTCCACACCGTCATTCTCGAGCTCGGCCAGACGATTCGCG
AATTCCGCATCGCCCGGGAAAACGCCACTGCCGGGCGCCCTGCGCCGGTT
CGCGTGACACCGCCGCGCGCCATCGAGGCCGCCGCCCGTCCGGCACCGGC
CGTGGACGAATACGAAAATGACGATTTTGGCCTTCCACAGCCCTTCGCAG
GCGTCGGAGGTGGGCGGAATGTTTACTAA
rhilegVF39gcs1
https://img.jgi.doe.gov/cgi-bin/w/main.cgi?exportGenes=1&exportType=nucleic&gene_oid=2513707350&up_stream=0&down_stream=0
ATGACCGCCCAGCAGACCGACAGTGCCCTCAGGCAGCGCCTCGATTTCAT
CGAACTGGATGAGGCGGCGCGCAAGTCGATGCGGGATTTGCGCCCTGTCA
TATCAGAGCTGATCGGTGGCGCCCTCGATAAATTCTACGCCAAGATCGCC
AAGACCCCGGCTGTCGCAGGCTTCTTCGCCGATAAGAACCATGTCGGCCA
TGCCAAGAAGCGCCAGCAGGATCATTGGGCCAATCTCGCCGGCGGCGCAT
TCGACGAGAGCTATGTCAACGGCGTGACCGCAGTCGGCCGCACCCACGCC
CGCATCGGGCTGGAGCCGCGCTGGTATATCGGCGGTTACGCCATCGTCAT
GTCCGAGCTCGTCAAGGGCATCATGGAGAAGCAGTGGCCGTCGATCTTTG
CACGCCAGCAAGGCAAGGCATTGGCCGAGAAGCTGTCGGCTGTCATCAAA
TCAGGCATGCTCGACATGGATTATTCCATCTCGGTCTATCTCGAGACGCT
CGAGGCCAAGCGTCGCGCCTTGGAAGAAGAGCGCGCTGAGGCCGAATCCG
ATCAGGCGATCGCACTGGAGCAGCTGCGCCGCGGTCTGGAAGCGCTGTCG
AAAGGCGATCTCGAAGCCACTCTGCCGACAGACCTGCCGGGCAATTTCCG
GCAGATGGCGGAGGATTACAATCGCGCCGTCAGGGCGCTAAGCCAGTCCT
TCGCCTCCGTGCGCGAGACCTCCGGCCACATCATGAGCGGCGCCGACGTT
ATATCCAATGCGACCAACGATCTGGCGCTGCGTACCGCCCAGCAGGCGGC
AGGCGTCGAGGAGAGCTCGGCCGCCCTGCAGCAGCTGTCCGTCAGCGTCG
GCCAGACGGCCGCCAATGCCGAGAAGGCTTCGGCCGCCGTGCGCGAGACG
CAAGAGAAGGCGAAGAACTCCGGCGAACTCGTCACCAGCGCCGTTTCGGC
GATGGCCGGCATCGAGAAATCCTCGACCGGGATCTCCAAGATCATCGGCG
TTATCGACGAGATCGCCTTCCAGACCAACCTGCTGGCGCTGAACGCCGGT
GTCGAGGCGGCGCGCGCAGGTGATGCCGGCAAGGGTTTTGCCGTTGTCGC
CCAGGAAGTCCGCCAGCTCGCCCAGCGCACCGCGGAAGCGGCCAAGGAGA
TCAAGAACCTGATCTCTCAGAGTTCGACCCAGGTCAATCAGGGCGTCGGC
ATCGTCTCCAGCACCGGTGAGGCGCTGAACGATATGATCAGCCGCATCGA
CATCATCAACCGTTTCGTCGCCGATATCGCCGCCGCCGCCCGCGATCAGG
CGACTGGCGTCAACGAGGTCAGCGTCGCGGTCCGCAACATGGGTGCGATC
ACCCAGCAGAATTCGGACATGGTCGAGCACTCCTCGGCAGAAACCCGCCG
GCTCAAGGACGAGGTGGAGAGCCTGATCGAGCTGCTGCGGCGCTTCCGCG
CCCGGCCGGAGGGCCATTCCGCCAGTGCTGCCCGCCGGGCGGCCTGA
rhilegVF39gcs2
https://img.jgi.doe.gov/cgi-bin/w/main.cgi?exportGenes=1&exportType=nucleic&gene_oid=2513707044&up_stream=0&down_stream=0
ATGCCATCAGATCAGGCTCGTGGAGCGCAGGCAGGCAGCTTGCGCGACCG
CCTGCGTTTTGCCGGTCTCGATGCCGACCAGTGCGAGCTGGTGCGCCGTA
ACCGGCCGGCGCTCGAAGCGCATCTGAAGGCAGGCCTCAGGGATCTCTTC
CACAGGTTCCAGTCATTCCCCGACGCCTCGCGCAATTTCGAGAGCGAGCG
CCAGGTCGAGCGCCTGCACGATCTGCAGTCCTCGCATTGGGACGTGCTGA
CGGATGCGCGGTTCGACAGCCTCTATGCCGAGCGCGTCAAGGTTCTCTCC
GATACCGAAAGCAAGATGGGCCTCGACCCGCGCTGGCATGTCGCCGGCCA
TGGCGTCATGCTGGAGCATGTCGTTTCCGGCCTCGCCGAAGAGATCGCCG
GCCGTCCGCTGCTGCCGTCGGCCAAGCGCCGCGCCCGCGAAATCTCCGAT
CTGATGACAGCGATCATCCGCATCGTCATGGTCGATGTGGAAATTGCCGT
CTCGCTCCGCTTCAATGCGCTGCGCGCCGGAGAGCAGCGAGCGCTCGCCG
CCCAGCGCGCCGACAACGAGGCCGAGATCATCAGGATCTTCGGCGATGTC
ATCGAAGGCCTGTCCGCACGCGACCTGACGCGGCGCGCCCCCGTCGACGG
CGACGGCGCCTATGGCGGCATCGCCGTCGCGCTGAACGGAGCGTTGGATG
GCCTCCAGGCCGAGTTCACCACTATTACCGAGCGCACGGTCAAGGCCGAA
GCGGCGACAGGCTCGCTTGCCGGCCTGTCGCGGCAGTTTGCCGGCACTGC
TTCCGGCCAGGCCGACCGGCTGCAGCTTTCCGCCACTGCCCTTGCCGGCA
TCGCCGGCAGTGTGCGCGATGGCGCCGCCGACAGCCGCGCGGCCGAACAG
GCGGCTGCTTCGACGCGCGCTGCCGTCGAGGAAAGCGGCGAGGTCGTCGG
CCGCGCGATCAGCGCCATGGCCGATATCGAGCAATCGGCCGAAAAGATCG
GCCAGATCATCGGCGCGATCGACGAGATCGCGTTCCAGACCAATCTTCTG
GCGCTGAATGCCGGCATCGAGGCCGCCCGCGCCGGCGATTCCGGCCGCGG
TTTTGCCGTCGTCGCCCAGGAAGTCCGCGCCCTTGCCCAGCGCTCGGCCG
AAGCCGCCCGCGAGATCAAGACGCTGGTGACGACGACCAAGGCGCAGGTC
GATGCCGGCGTGCAGATGGTCGGCCGCACACAGGATTCGATCGGCAGCAT
CGTGCGCCAGGTCACCGACATCAACGCCGCCATCGCTGGCATCGCCACCC
GAACCGGCGAGCATGCCGCAAGCCTCGACAGCGTGACATCAGACGTCAAG
GGCCTGGGTGGCGAGGTGGCGGCCAGCGCCGGCCTTGCGGAGCGCTCGGC
TGAAGGCGCCGACCACCTCCACACCGTCATTCTCGAGCTCGGCCAGACGA
TTCGCGAATTCCGCATCGCCCGGGAAAACGCCACTGCCGGACGCCCGGCG
CAGGTGCGCATGACACCGCCGCGCGCCCTTGAGGGCACTACCCGCCCGGC
ACCGGTCGTCGACGAATACGAAAATGACGATTTTGGCCTTCCGCAGGCGC
TCGCAAGCGTCGGAGGTGGGCGGAATGTTTACTAA
rhilegWSM1455gcs1
https://img.jgi.doe.gov/cgi-bin/w/main.cgi?exportGenes=1&exportType=nucleic&gene_oid=2509495964&up_stream=0&down_stream=0
ATGACCGCCCAGCAAACCGACAGTGCCCTCAGGCAGCGCCTCGATTTCAT
CGAACTGGATGAGGCAGCGCGCAAGTCGATGCGGGATCTGCGCCCTGTCA
TATCGGAGCTGATCGGCGGCGCCCTCGATAAATTCTACGCCAAGATCGCC
AAGACCCCGGCTGTCGCAGGCTTCTTCGCCGATAAGAACCATGTCGGCCA
TGCCAAGAAGCGCCAGCAGGACCATTGGGCCAATCTCGCCGGCGGCGCAT
TCGACGAGAGCTATGTCAACGGCGTGACCGCGGTCGGCCGGACGCACGCC
CGTATCGGACTGGAGCCGCGCTGGTATATTGGCGGCTACGCCATCGTCAT
GTCCGAGCTCGTCAAGGGCATCATGGAGAAGCAGTGGCCGTCGATCTTCG
CGCGCCGAGAGGGCAAGGCATTGGCACAGAAGCTGTCGGCGGTCATCAAG
GCCGGCATGCTCGACATGGATTATTCCATCTCGGTCTATCTCGAGACGCT
CGAAGCAAAGCGCCGCGCTTTGGAAGAGCAGCGCGCTGAGGCCGAGTCCG
ATCAGGCGATCGCGCTGGAGCAACTGCGCCGCGGTCTGGAAGCGCTGTCG
AACGGCGATCTCGAAGCCACCCTGCCGTCCGACCTGCCGGGCAATTTCCG
GCAGATGGCCGAGGACTACAACCGCGCCGTCAGGGCGCTAAGCCAGTCCT
TCGCCTCCGTGCGCGAGACCTCCGGCCATATCATGAGCGGTGCCGACGTC
ATTTCCAATGCGACCAACGATCTGGCGCTGCGCACTGCCCAGCAGGCGGC
AGGCGTCGAGGAGAGCTCGGCCGCCCTGCAGCAGTTGTCCGTCAGCGTCG
GCCAGACAGCCGCCAATGCCGAGAAGGCGTCCGATGCCGTGCGCGAGACG
CAAGAGAAGGCGAAGAACTCCGGCGAACTCGTCACCAGCGCCGTCTCGGC
GATGGCCGGCATCGAGAAGTCCTCGACCGGGATCTCCAAGATCATCGGCG
TCATCGATGAGATCGCCTTCCAGACCAATCTGCTGGCGTTAAACGCCGGC
GTCGAGGCGGCGCGTGCCGGTGATGCCGGCAAGGGTTTTGCCGTCGTCGC
CCAGGAAGTCCGCCAACTCGCCCAGCGCACCGCGGAAGCAGCCAAGGAGA
TCAAGAACCTGATCTCGCAGAGCTCGACCCAGGTCAATCAGGGCGTCGGC
ATCGTCTCCAGCACCGGAGAGGCGCTGAACGACATGATCAGCCGCATCGA
CATCATCAACCGGTTCGTCGCCGATATCGCCTCCGCCGCCCGCGATCAGG
CAACCGGCGTCAACGAGGTTAGCCTCGCCGTCCGCAACATGGGTGCGATC
ACCCAGCAGAATTCGGACATGGTCGAGCATTCTTCGGCAGAAACCCGCCG
CCTGAAGGACGAGGTGGAGACCCTGATCGAGCTGCTGCGGCGTTTCCGCG
CCCGGCCGGAAGGCAGTTCCGCCAGTGCTGCCCGCCGGGCGGCCTGA
rhilegWSM1455gcs2
https://img.jgi.doe.gov/cgi-bin/w/main.cgi?exportGenes=1&exportType=nucleic&gene_oid=2509496259&up_stream=0&down_stream=0
ATGCCATCAGATCAGGCTCGTGGAGCGCAGGCAGGCAGCTTGCGCGACCG
CCTGCGCTTTGCCGGTCTCGATGCCGATCAGTGCGAGCTGGTGCGCCGTA
ACCGGCCGGCGCTCGAAGCGCATCTGAAGGCAGGCCTCAGGGATCTCTTC
CACAGGTTCCAGTCATTCCCCGACGCCTCGCGCAATTTCGAGAGCGAGCG
CCAGGTCGAGCGCCTGCACGATCTGCAATCCTCGCATTGGGACGTGCTGA
CGGATGCGCGGTTCGACAGCCTCTATGCCGAGCGCGTCAAGGTTCTCTCC
GATACCGAAAGCAAGATGGGCCTCGACCCGCGTTGGCATGTGGCCGGCCA
TGGCGTCATGCTGGAGCATGTCGTTTCCGGCCTCGCCGAAGAGATCGCCG
GCCGTCCGCTGCTGCCGTCGGCCAAGCGCCGCACCCGCGAAATCTCCGAT
CTGATGACGGCGATCATCCGCATCGTCATGGTCGATGTGGAAATTGCCGT
CTCGCTCCGCTTCAATGCGCTGCGCGCCGCCCAGAGCCGCGCGCTCGCCG
ACCAGCGTGCCGACAACGAGGCCGAAATCATGAGGATCTTCGGCGATGTC
ATCGAAGGCCTGTCCGCGCGCGACCTGACGCGCCGCGCGCCGGTCGACGG
CGACGGCGCCTATGGCGGCATCGCCGTCGCGCTGAACGGCGCGCTGGACG
GCCTCCAGGCCGAGTTCACCACCATTACCGAGCGCACGGTCAAGGCCGAA
GCGGCGACAGGTTCGCTTGCCGGCCTGTCGCGGCAGTTTGCCGGCACGGC
GTCCGGCCAGGCCGACCGGCTGCAGCTTTCCGCTGCTGCCCTTGCCGGCA
TCGCCGGTAGTGTCCGCGACGGTGCTGCCGACAGCCGCGCTGCCGAACAG
GCGGCCGCCACGACGCGCGCTGCCGTCGAGGAAAGCGGCGAAGTCGTCGG
CCGCGCGATCAGCGCCATGGCCGATATCGAGCAGTCGGCCGAAAAGATCG
GCCAGATCATCGGCGCGATCGACGAGATCGCCTTCCAGACCAATCTTCTG
GCGCTGAATGCCGGCATCGAAGCCGCCCGCGCCGGCGATTCCGGCCGCGG
CTTTGCCGTCGTCGCTCAGGAAGTCCGCGCCCTTGCCCAGCGTTCGGCCG
AAGCCGCCCGCGAGATCAAGACCCTGGTGACGACGACCAAGGCGCAGGTC
GACGCCGGCGTGCAGATGGTCGGCCGCACACAGGATTCGATCGGCAGCAT
CGTGCGCCAGGTTACCGACATCAACGCCGCCATATCAGGCATCGCCACCC
GAACCGGCGAACATGCCGCAAGCCTCGACAGCGTGACATCAGACGTCAAG
GGCCTGGGTCACGAAGTGGCCGACAGCGCCGGCCTTGCGGAGCGCTCGGC
CGAAGGCGCCGACCACCTCCAAACCGTCATTCTCGAGCTCGGCCAGACGA
TTCGCGAATTCCGCATCGCCCGGGAAAACGCCACTGCCGGGCGCCCCGCG
CCGGTGCGCGTGACGTCGCCGCGCGCCCTTGAGGACGCTACCCGCCCGGC
ACCGGTCGTCGACGAATACGAAAGTGACGATTTTGGCCTTCCGCAAGTGT
TCGCAAGCGTCGGAGGTGGGCGGAATGTTTACTAA
rhilegWSM1481gcs1
https://img.jgi.doe.gov/cgi-bin/w/main.cgi?exportGenes=1&exportType=nucleic&gene_oid=2517038702&up_stream=0&down_stream=0
ATGACCGCCCAGCAAACCGACAGTGCCCTCAGGCAGCGCCTCGATTTCAT
CGAACTGGATGAGGCAGCGCGCAAGTCGATGCGGGATCTGCGCCCTGTCA
TATCGGAGCTGATCGGCGGCGCCCTCGATAAATTCTACGCCAAGATCGCC
AAGACCCCGGCTGTCGCAGGCTTCTTCGCCGATAAGAACCATGTCGGCCA
TGCCAAGAAGCGCCAGCAGGACCATTGGGCCAATCTCGCCGGCGGCGCAT
TCGACGAGAGCTATGTCAACGGCGTGACCGCGGTCGGCCGGACGCACGCC
CGTATCGGACTGGAGCCGCGCTGGTATATTGGCGGCTACGCCATCGTCAT
GTCCGAGCTCGTCAAGGGCATCATGGAGAAGCAGTGGCCGTCGATCTTCG
CGCGCCGAGAGGGCAAGGCATTGGCACAGAAGCTGTCGGCGGTCATCAAG
GCCGGCATGCTCGACATGGATTATTCCATCTCGGTCTATCTCGAGACGCT
CGAAGCAAAGCGCCGCGCTTTGGAAGAGCAGCGCGCTGAGGCCGAGTCCG
ATCAGGCGATCGCGCTGGAGCAACTGCGCCGCGGTCTGGAAGCGCTATCG
AACGGCGATCTCGAAGCCACCCTGCCGTCCGACCTGCCGGGCAATTTCCG
GCAGATGGCCGAGGACTACAACCGCGCCGTCAGGGCGCTAAGCCAGTCCT
TCGCCTCCGTGCGCGAGACCTCCGGCCATATCATGAGCGGTGCCGACGTC
ATTTCCAATGCGACCAACGATCTGGCGCTGCGCACTGCCCAGCAGGCGGC
AGGCGTCGAGGAGAGCTCGGCCGCCCTGCAGCAGTTGTCCGTCAGCGTCG
GCCAGACAGCCGCCAATGCCGAGAAGGCGTCGGATGCCGTGCGCGAGACG
CAAGAGAAGGCGAAGAACTCCGGTGAACTCGTCACCAGCGCCGTCTCGGC
GATGGCCGGCATCGAGAAGTCCTCGACCGGGATCTCCAAGATCATCGGCG
TCATCGATGAGATCGCCTTCCAGACCAATCTGCTGGCGTTAAACGCCGGC
GTCGAGGCGGCGCGTGCCGGTGATGCCGGCAAGGGTTTTGCCGTCGTCGC
CCAGGAAGTCCGCCAACTCGCCCAGCGCACCGCGGAAGCAGCCAAGGAGA
TCAAGAACCTGATCTCGCAGAGCTCGACCCAGGTCAATCAGGGCGTCGGC
ATCGTCTCCAGCACCGGAGAGGCGCTGAACGACATGATCAGCCGCATCGA
CATCATCAACCGGTTCGTCGCCGATATCGCCTCCGCCGCCCGCGATCAGG
CAACCGGCGTCAACGAGGTTAGCCTCGCCGTCCGCAACATGGGTGCGATC
ACCCAGCAGAATTCGGACATGGTCGAGCATTCTTCGGCAGAAACCCGCCG
CCTGAAGGACGAGGTGGAGACCCTGATCGAGCTGCTGCGGCGTTTCCGCG
CCCGGCCGGAAGGCAGTTCCGCCGGTGCTGCCCGCCGGGCGGCCTGA
rhilegWSM1481gcs2
https://img.jgi.doe.gov/cgi-bin/w/main.cgi?exportGenes=1&exportType=nucleic&gene_oid=2517038969&up_stream=0&down_stream=0
ATGCCATCAGATCAGGCTCGTGGAGCGCAGGCAGGCAGCTTGCGCGACCG
CCTGCGCTTTGCCGGTCTCGATGCCGACCAGTGCGAGCTGGTGCGCCGTA
ACCGGCCGGCGCTCGAAGCCTATCTGAAGGCAGGCCTCAGGGATCTCTTC
CATAGGTTCCAGTCATTCCCCGACGCTTCACGCAATTTCGAGAGCGAGCG
CCAGGTCGAGCGCCTGCACGATCTGCAGTCCTCGCATTGGGACGTGTTGA
CGGACGCGCGGTTCGACAGCCTCTATGCCGAGCGCGTCAAGGTTCTCTCC
GATACCGAAAGCAAGATGGGCCTCGACCCGCGCTGGCACGTCGCCGGCCA
TGGCGTCATGCTGGAGCATGTCGTTTCCGGTCTCGCCGAAGAGATCGCCG
GCCGTCCGCTGCTGCCGTCGGCCAAGCGCCGCGCCCGCGAAATCTCCGAT
CTGATGACAGCGATCATCCGCATCGTCATGGTCGATGTGGAAATCGCCGT
CTCGCTCCGCTTCAATGCGCTGCGCGCCGCCCAGAGCCGCGCGCTCGCCG
ACCAGCGTGCCGACAACGAGGCCGAAATCACCCGGATCTTCGGCGATGTT
ATCGAAAGCCTCTCCGCACGCGACCTGACGCGGCGCGCGCCGGTCGACGG
CGACGGCGCCTATGGCGGCATCGCCGTCGCGCTGAACGGCGCGTTGGACG
GCCTCCAGGCCGAGTTCACCACCATTACCGAGCGCACGGTCAAGGCCGAA
GCGGCGACAGGTTCGCTTGCCGGCCTGTCGCGGCAGTTTGCCGGCACGGC
GTCCGGCCAGGCCGACCGGCTGCAGCTTTCCGCTGCTGCCCTTGCCGGCA
TCGCCGGTAGTGTCCGCGACGGTGCTGCCGACAGCCGCGCTGCCGAACAG
GCGGCCGCCACGACGCGCGCTGCCGTCGAGGAAAGCGGCGAAGTCGTCGG
CCGCGCGATCAGCGCCATGGCCGATATCGAGCAGTCGGCCGAAAAGATCG
GCCAGATCATCGGCGCGATCGACGAGATCGCCTTCCAGACCAATCTTCTG
GCGCTGAATGCCGGCATCGAAGCCGCCCGCGCCGGCGATTCCGGCCGCGG
CTTTGCCGTCGTCGCTCAGGAAGTCCGCGCCCTTGCCCAGCGTTCGGCCG
AAGCCGCCCGCGAGATCAAGACCCTGGTGACGACGACCAAGGCGCAGGTC
GACGCCGGCGTGCAGATGGTCGGCCGCACACAGGATTCGATCGGCAGCAT
CGTGCGCCAGGTCACCGACATCAACGCCGCCATATCAGGCATCGCCACCC
GAACCGGCGAACATGCCGCAAGCCTCGACAGCGTGACATCAGACGTTAAG
GGCCTGGGTAGTGAGGTGGCCGGTAGCGCCGACCTTGCGGAGCGCTCGGC
CGAAGGCGCCGACCACCTCCACACTGTCATTCTCGAGCTTGGCCAGACGA
TTCGCGAATTCCGCATCGCCCGGGAAAACGCCACTGCCGGGCGCCCGGCG
CCGGTGCGCGTGACACCGCCGCGCGCCCTTGAGGGCGCTAGCCGCCCGGC
ACCGGTCGTCGACGAATACGAAAATGACGATTTTGGCCTTCCGCAGGCGC
TCGCAAGCGTCGGAGGTGGGCGGAATGTTTACTAA
rhileg248gcs1
https://img.jgi.doe.gov/cgi-bin/w/main.cgi?exportGenes=1&exportType=nucleic&gene_oid=2515110007&up_stream=0&down_stream=0
ATGACCGCCCAGCAGACCGACAGTGCCCTCAGGCAGCGCCTCGATTTCAT
CGAACTGGATGAGGCGGCGCGCAAGTCGATGCGGGATCTGCGCCCTGTCA
TATCAGAGCTGATCGGCGGCGCCCTCGATAAATTCTACGCCAAGATCGCC
AAGACCCCGGCTGTCGCAGGCTTCTTCGCCGATAAGAACCATGTCGGCCA
TGCCAAGAAGCGCCAGCAGGATCATTGGGCCAATCTTGCCGGCGGCGCGT
TCGACGAGAGCTATGTCGACGGCGTGACCGCGGTCGGCCGCACCCATGCC
CGCATCGGGCTGGAGCCGCGCTGGTATATTGGCGGTTACGCCATCGTCAT
GTCCGAGCTCGTCAAGGGCATCATGGAGAAGCAGTGGCCGTCGATCTTCG
CGCGCCGAGAGGGCAAGGCATTGGCCGAGAAACTGTCGGCCGTCATCAAG
GCTGGCATGCTCGACATGGATTATTCCATCTCGGTCTATCTCGAGACGCT
CGAAGCCAAGCGCCGTGCCTTGGAAGAGGAGCGTGCTCAGGCCGAATCCG
ATCAGGCGATCGCGCTGGAGCAGCTGCGCCGCGGTCTCGAAGCGCTGTCG
AACGGCGATCTCGAAGCCACCCTGCCGTCCGACCTGCCTGGCAATTTCCG
GCAGATGGCCGAGGACTACAACCGCGCCGTCAGGGCGCTAAGCCAGTCCT
TTGCCTCCGTGCGCGAGACCTCCGGCCATATCATGAGCGGCGCCGATGTC
ATTTCCAATGCGACCAACGATCTGGCGCTGCGCACTGCCCAGCAGGCGGC
AGGCGTCGAGGAGAGCTCGGCCGCTCTGCAGCAGCTGTCCGTCAGCGTCG
GCCAGACGGCCGCCAATGCAGAAAAGGCGTCGGACGCCGTGCGCGAGACG
CAGCAGAAGGCGAAGAACTCCGGCGAACTCGTCACCAGCGCCGTCTCGGC
GATGGCCGGCATCGAGAAATCCTCGACCGGGATCTCCAAGATCATCGGCG
TCATCGATGAGATCGCCTTCCAGACCAATCTGCTGGCGCTGAACGCCGGC
GTCGAGGCGGCCCGTGCCGGCGATGCCGGTAAGGGTTTTGCCGTCGTCGC
CCAGGAAGTCCGCCAGCTCGCCCAGCGCACCGCGGAAGCGGCCAAGGAGA
TCAAGAACCTGATCTCGCAGAGCTCGACCCAGGTCAATCAGGGCGTCGGC
ATCGTCTCCAGCACCGGCGAGGCGCTGAACGACATGATCAGCCGCATCGA
CATCATCAACCGGTTCGTCGCCGATATCGCCGCCGCTGCCCGCGATCAGG
CGACCGGCGTCAACGAGGTCAGTATCGCCGTCCGCAACATGGGTGCGATC
ACCCAGCAGAATTCGGACATGGTCGAGCACTCCTCGGCGGAAACCCGCCG
CCTGAAGGACGAGGTGGAGACCCTGATCGAGCTGCTGCGGCGTTTCCGCG
CCCGGCCGGAGGGCCGCTCTGCCGGTGCCGCTCGACAGGCTGCCTGA
rhileg248gcs2
https://img.jgi.doe.gov/cgi-bin/w/main.cgi?exportGenes=1&exportType=nucleic&gene_oid=2515110284&up_stream=0&down_stream=0
ATGCCATCAGATCAGGCTCGTGGAGCGCAGGCAGGCAGCTTGCGCGACCG
CCTGCGCTTTGCCGGTCTCGATGCCGACCAGTGCGAGCTGGTGCGCCGTA
ACCGGCCGGCGCTTGAAGCGCATCTGAAGGCAGGCCTCAGGGATCTCTTC
CACAGGTTCCAGTCATTCCCCGACGCCTCGCGCAATTTCGAGAGCGAGCG
CCAGGTCGAGCGCCTGCACGATCTGCAGTCCTCGCATTGGGACGTGCTGA
CCGATGCACGGTTCGACAGTCTCTATGCTGAGCGCGTCAAGGTTCTCTCC
GATACCGAAAGCAAGATGGGCCTCGACCCGCGCTGGCACGTGGCCGGCCA
TGGCGTCATGCTGGAGCATGTCGTTTCCGGCCTCGCCGAGCAGATTGCCG
GTCGTCCGCTGCTGCCGTCGGCCAAGCGCCGCACCCGCGAAATCTCCGAT
CTGATGACGGCGATCATCCGCATCGTCATGGTCGATGTGGAAATTGCCGT
CTCGCTCCGCTTCAATGCGCTGCGCGCCGCCCAGAGCCGCGCGCTCGCCG
ACCAGCGCGCCGACAACGAGGCCGAGATCATCAGGATCTTCGGCGACGTC
ATCGAAAGCCTCTCCGCACGCGACCTGACGCGCCGCGCGCCGGTCGACGG
CGACGGCGCCTATGGCGGCATCGCCGTCGCGCTGAACGGCGCGTTGGACG
GCCTCCAGGCCGAGTTCACCACTATTACCGAGCGCACGGCCAAGGCCGAA
GCGGCGACAGGCTCGCTTGCCGGCCTGTCGCGGCAGTTCGCCGGCACGGC
TTCCGCCCAGGCCGACCGGCTGCAGCTTTCCGCCGCTGCCCTTGCCTGCA
TCGCCGGCAGTGTCCGCAACGGTGCTGCCGACAGCCGCGCTGCTGAACAG
GCGGCCGCCTCGACGCGCGCCGCCATCGAGGAAAGCGGCGAGGTCGTCGG
CCGCGCGATCAGCGCCATGGCCGATATCGAGCATTCGGCCGAAAAGATCG
GCCAGATCATCGGCGCGATCGACGAGATCGCCTTCCAGACCAATCTTCTG
GCGCTGAATGCCGGCATCGAAGCCGCTCGCGCCGGCGATTCCGGCCGCGG
CTTTGCCGTCGTCGCCCAGGAAGTCCGCGCCCTTGCCCAGCGTTCGGCCG
AAGCCGCCCGCGAGATCAAGACCCTGGTGACGACGACCAAGGCGCAGGTC
GACGCCGGCGTGCAGATGGTCGGCCGCACACAGGATTCGATCGGCAGCAT
CGTGCGTCAGGTCACCGACATCAACGCCGCCATATCAGGCATCGCCACCC
GAACCGGCGAACATGCCGCAAGCCTCGACAGCGTGACATCAGACGTCAAG
GGCCTGGGTGGCGAGGTGGCCGATAGCGCCGGCCTGGCGGAGCGCTCGGC
CGAAGGCGCCGACCACCTCCACACCGTCATTCTCGAGCTCGGCCAGACCA
TTCGCGAATTCCGCATCGCCCGGGAAAACGCCACTGCCGGGCGCCCGGCG
CCGGTGCGCGTGACGTCGCCGCGCGCCGTTGAGGGCGCTACCCGCCCGGC
ACCGGTCGTGGACGAATACGAAAATGACGATTTCGGCCTTCCGCAAGCCT
TCGCAAGCGTCGGAGGTGGGCGGAATGTTTACTAA
rhileg3841gcs1
https://img.jgi.doe.gov/cgi-bin/w/main.cgi?exportGenes=1&exportType=nucleic&gene_oid=639646299&up_stream=0&down_stream=0
ATGACCGCCCAGCAGACCGACAGTGCCCTCAGGCAGCGCCTCGATTTCAT
CGAACTGGATGAGGCGGCGCGCAAGTCGATGCGGGATTTGCGCCCTGTCA
TATCAGAGCTGATCGGTGGCGCCCTCGATAAATTCTACGCCAAGATCGCC
AAGACCCCGGCTGTCGCAGGCTTCTTCGCCGATAAGAACCATGTCGGCCA
TGCCAAGAAGCGCCAGCAGGATCATTGGGCCAATCTCGCCGGCGGCGCAT
TCGACGAGAGCTATGTCAACGGCGTGACCGCAGTCGGCCGCACCCACGCC
CGCATCGGGCTGGAGCCGCGCTGGTATATCGGCGGTTACGCCATCGTCAT
GTCCGAGCTCGTCAAGGGCATCATGGAGAAGCAGTGGCCGTCGATCTTTG
CACGCCAGCAAGGCAAGGCATTGGCCGAGAAGCTGTCGGCTGTCATCAAA
TCAGGCATGCTCGACATGGATTATTCCATCTCGGTCTATCTCGAGACGCT
CGAGGCCAAGCGTCGCGCCTTGGAAGAAGAGCGCGCTGAGGCCGAATCCG
ATCAGGCGATCGCACTGGAGCAGCTGCGCCGCGGTCTGGAAGCGCTGTCG
AAAGGCGATCTCGAAGCCACTCTGCCGACAGACCTGCCGGGCAATTTCCG
GCAGATGGCGGAGGATTACAATCGCGCCGTCAGGGCGCTAAGCCAGTCCT
TCGCGTCCGTGCGCGAGACCTCCGGCCACATCATGAGCGGCGCCGACGTT
ATATCCAATGCGACCAACGATCTGGCGCTGCGTACCGCCCAGCAGGCGGC
AGGCGTCGAGGAGAGCTCGGCCGCCCTGCAGCAGCTGTCCGTCAGCGTCG
GCCAGACGGCGGCCAATGCCGAGAAGGCTTCGGCCGCCGTGCGCGAGACG
CAAGAGAAGGCGAAGAACTCCGGCGAACTCGTCACCAGCGCCGTTTCGGC
GATGGCCGGCATCGAGAAATCCTCGACCGGGATCTCCAAGATCATCGGCG
TTATCGACGAGATCGCCTTCCAGACCAACCTGCTGGCGCTGAACGCCGGT
GTCGAGGCGGCGCGCGCAGGTGATGCCGGCAAGGGTTTTGCCGTTGTCGC
CCAGGAAGTCCGCCAGCTCGCCCAGCGCACCGCGGAAGCGGCCAAGGAGA
TCAAGAACCTGATCTCTCAGAGTTCGACCCAGGTCAATCAGGGCGTCGGC
ATCGTCTCCAGCACCGGTGAGGCGCTGAACGATATGATCAGCCGCATCGA
CATCATCAACCGTTTCGTCGCCGATATCGCCGCCGCCGCCCGCGATCAGG
CGACTGGCGTCAACGAGGTCAGCGTCGCGGTCCGCAACATGGGTGCGATC
ACCCAGCAGAATTCGGACATGGTCGAGCACTCCTCGGCAGAAACCCGCCG
GCTCAAGGACGAGGTGGAGAGCCTGATCGAGCTGCTGCGGCGCTTCCGCG
CCCGGCCGGAGGGCCATTCCGCCAGTGCTGCCCGCCGGGCGGCCTGA
rhileg3841gcs2
https://img.jgi.doe.gov/cgi-bin/w/main.cgi?exportGenes=1&exportType=nucleic&gene_oid=639646563&up_stream=0&down_stream=0
TTGAGGCAGGACATGCCATCAGATCAGGCTCGTGGAGCGCAGGCAGGTAG
CTTGCGCGACCGCCTGCGCTTTGCCGGTCTCGATGCCGACCAGTGCGAGT
TGGTGCGCCGCAACCGGCCGGCGCTCGAAGCCCATCTGAAGGCAGGCCTC
AGGGATCTCTTCCATAGGTTCCAGACATTCCCCGACGCTTCGCGCAATTT
CGAGAGCGAGCGCCAGGTCGAGCGCCTGCACGATCTGCAGTCCTCGCATT
GGGACGTGCTGACGGATGCGCGGTTCGACAGCCTCTATGCCGAGCGCGTC
AAGGTTCTCTCCGATACCGAAAGCAAGATGGGCCTCGACCCGCGCTGGCA
CGTCGCCGGCCATGGCGTCATGCTGGAGCATGTCGTTTCCGGTCTCGCCG
AAGAGATCGCCGGCCGTCCGCTGCTGCCGTCGGCCAAGCGCCGCGCCCGC
GAAATCTCCGATCTGATGACAGCGATCATCCGCATCGTCATGGTCGATGT
GGAAATCGCTGTCTCGCTCCGCTTCAATGCGCTGCGCGCCGCCCAGAGCC
GCGCGCTCGCCGACCAGCGTGCCGACAACGAGGCCGAAATCACCCGGATC
TTCGGCGATGTTATCGAAAGCCTCTCCGCACGCGACCTGACGCGGCGCGC
GCCGGTCGACGGCGACGGCGCCTATGGCGGCATCGCCGTCGCGCTGAACG
GCGCGTTGGACGGCCTCCAGGCCGAGTTCACCACCATTACCGAGCGCACG
GTCAAGGCCGAAGCGGCGACAGGTTCGCTTGCCGGCCTGTCGCGGCAGTT
TGCCGGCACGGCGTCCGGCCAGGCCGACCGGCTGCAGCTTTCCGCTGCTG
CCCTTGCCGGCATCGCTGGTAGTGTCCGCGACGGTGCTGCCGACAGCCGC
GCTGCCGAACAGGCGGCCGCCACGACGCGCGCTGCCGTCGAGGAAAGCGG
CGAGGTCGTCGGCCGCGCGATCAGCGCCATGGCCGATATCGAGCAGTCGG
CCGAAAAGATCGGCCAGATCATCGGCGCGATCGACGAGATCGCCTTCCAG
ACCAATCTTCTGGCGCTGAATGCCGGCATCGAAGCCGCCCGAGCCGGCGA
TTCCGGCCGCGGTTTTGCCGTCGTCGCCCAGGAAGTCCGCGCCCTTGCCC
AGCGTTCGGCCGAAGCCGCCCGCGAGATCAAGACCCTGGTGACGACGACC
AAGGCGCAGGTCGACGCCGGCGTGCAGATGGTCGGCCGCACACAGGATTC
GATCGGCAGCATCGTGCGCCAGGTCACCGACATCAACGCCGCCATATCAG
GCATCGCCACCCGAACCGGCGAACATGCCGCAAGCCTCGACAGCGTGACA
TCAGACGTCAAGGGTCTGGGTAGTGAGGTGGCCGACAGCGCCGGCCTTGC
GGAGCGCTCGGCCGAAGGCGCCGACCACCTCCACACTGTCATTCTCGAGC
TTGGCCAGACGATTCGCGAATTCCGCATCGCCCGGGAAAATGCCACTGCC
GGGCGCCCGGCGCCGGTGCGCGCGACACCGCCGCGCGCCCTTGAGGGCAC
TACCCGCCCGGCACCGGTCGCGGACGAATACGAAAATGATGATTTTGGCC
TTCCGCAAGCGTTCGCAAGCGTCGGAGGTGGGCGGAATGTTTACTAA
rhilegPs8gcs1
https://img.jgi.doe.gov/cgi-bin/w/main.cgi?exportGenes=1&exportType=nucleic&gene_oid=2515659814&up_stream=0&down_stream=0
ATGACCGCCCAGCAGACCGACAATGCCCTCAGGCAGCGCCTCGACTTCAT
CGAACTGGATGAGGCGGCGCGCAAGTCGATGCGGGATCTGCGCCCTGTCA
TATCAGAGCTGATCGGCGGCGCTCTTGATAAATTCTACGCCAAGATCGCC
AAGACCCCCGCTGTCGCCGGCTTCTTCGCCGATAAGAACCATGTCGGCCA
TGCCAGGAAGCGCCAGCAGGATCATTGGGCCAATCTCGCCGGCGGCGCAT
TCGACGAGAGCTATGTCAACGGCGTGACCGCAGTCGGCCGCACCCACGCC
CGCATCGGGCTGGAGCCGCGCTGGTATATTGGCGGTTACGCCATCGTCAT
GTCCGAGCTCGTCAAGGGCATCATGGAGAAGCAGTGGCCGTCGATCTTTG
CGCGCCAGCAGGGCAAGGCATTGGCCGAGAAGCTGTCGGCCGTCATCAAG
GCCGGCATGCTCGACATGGATTATTCCATCTCGGTCTATCTGGAGACGCT
CGAAGCCAAGCGTCGCGCCCTGGAAGAAGAGCGCGCCCAGGCCGAATCCG
ACCAGGCGATCGCGCTGGAGCAGCTGCGCCGCGGTCTGGAAGCGCTGTCG
AAAGGCGATCTCGAAGCCACCCTGCCGTCCGACCTACCGGGCAATTTTAG
GCACATGGCCGAGGATTACAACCGCGCCGTCAGGGCGCTAAGCCAGTCCT
TCGCCTCCGTACGCGAGACCTCGGGCCATATCATGAGCGGCGCCGACGTT
ATATCCAATGCGACCAACGATCTGGCGCTGCGCACCGCCCAGCAGGCGGC
AGGCGTCGAGGAGAGCTCGGCCGCCCTGCAGCAGCTGTCCGTCAGCGTCG
GCCAGACGGCCGCCAATGCCGAGAAGGCTTCGGCCGCCGTGCGCGAGACG
CAAGAGAAGGCGAAGAACTCCGGCGAACTCGTCACCAGCGCCGTTTCGGC
GATGGCCGGCATCGAGAAATCCTCGACCGGGATCTCCAAGATCATCGGCG
TTATCGACGAGATCGCCTTCCAGACCAACCTGCTGGCGCTGAACGCCGGT
GTCGAGGCGGCACGCGCCGGTGATGCCGGCAAGGGTTTTGCCGTTGTCGC
CCAGGAAGTCCGCCAGCTCGCCCAGCGCACCGCGGAAGCGGCCAAGGAGA
TCAAGAACCTGATCTCTCAGAGTTCGACCCAGGTCAATCAGGGCGTCGGC
ATCGTCTCCAGCACCGGTGAGGCGCTGAACGATATGATCAGCCGCATCGA
TATCATCAACCGTTTCGTCGCCGATATCGCCGCCGCCGCGCGCGATCAGG
CGACCGGCGTCAACGAGGTCAGCCTCGCCGTCCGCAACATGGGTGCGATC
ACCCAGCAGAATTCGGACATGGTCGAGCACTCCTCGGCAGAAACCCGCCG
GCTCAAGGACGAGGTGGAGAGCCTGATCGAGCTGCTGCGGCGCTTCCGCG
CCCGGCCGGAGGGCCATTCCGCCAGTGCTGCCCGCCGGGCGGCCTGA
rhilegPs8gcs2
https://img.jgi.doe.gov/cgi-bin/w/main.cgi?exportGenes=1&exportType=nucleic&gene_oid=2515657115&up_stream=0&down_stream=0
ATGCCATCAGATCAGGCTCGTGGCGCGCAGGCAGGCAGCTTGCGCGACCG
TCTGCGCTTTGCCGGTCTCGATGCCGACCAGTGCGAGCTGGTGCGCCGCA
ACCGGCCGGCCCTCGAAGCACATCTGAAGGCAGGCCTCAGGGATCTCTTC
CACAGGTTCCAGTCATTCCCCGACGCCTCGCGCAATTTCGAGAGCGAGCG
CCAGGTCGAGCGCCTGCACGATCTGCAGTCCTCGCATTGGGACGTGCTGA
CGGATGCGCGGTTCGACAGCCTCTATGCCGAGCGCGTCAAGGTTCTCTCC
GATACTGAAAGCAAGATGGGCCTCGACCCGCGCTGGCACGTGGCCGGCCA
TGGCGTCATGCTGGAACATGTCGTTTCCGGCCTTGCCGAGCAGATCGCCG
GCCGTCCGCTGCTGCCGTCGGCCAAACGCCGGACCCGCGAAATCTCCGAT
CTGATGACAGCGATCATCCGCATCGTCATGGTCGATGTGGAAATTGCCGT
CTCGCTCCGCTTCAATGCGCTGCGCGCCGGGGAGCAGCGCGCGCTCGCCG
ATCAGCGCGCCGACAACGAGGCCGAGATCGCCCGGATCTTCGGCGATGTC
ATCGAAGGCCTGTCCGCACGCGACCTGACGCGACGCGCGCCCGTCGACGG
CGACGGCGCCTATGGCGGGATCGCCGTCGCGCTGAACGGTGCGTTGGATG
GCCTCCAGGCCGAGTTCACCGCCATTACCGAGCGCACGGTCAAGGCCGAA
GCGGCGACGGGCTCGCTTGCCGGTCTGTCGCGGCAGTTTGCTGGCACGGC
TTCTGGCCAGGCCGACCGGCTGCAGCTTTCCGCCGCGGCCCTTGCCGGCA
TCGCCGGTAGCGTCCGCCATGGCGCCGCCGACAGCCGCGCTGCCGAACAA
GCGGCCGCCACGACGCGCGCTGCGGTCGAGGAAAGCGGCGAGGTCGTCGG
CCGCGCGATCAGCGCCATGGCCGATATCGAGCAGTCGGCCGAAAAGATCG
GCCAGATCATCGGTGCGATCGACGAGATCGCCTTCCAGACCAATCTCCTG
GCGCTGAATGCCGGCATCGAAGCTGCTCGCGCCGGCGATTCCGGCCGCGG
TTTTGCCGTCGTCGCCCAGGAAGTCCGCGCCCTTGCCCAGCGCTCGGCCG
AGGCCGCCCGCGAGATCAAGACGCTGGTGACGACGACCAAGGCGCAGGTC
GATGCCGGCGTGCAGATGGTCGGCCGCACACAGGATTCGATCGGCAGCAT
CGTACGTCAGGTCACCGACATCAACGCCGCCATCGCCGGCATCGCCACCC
GAACCGGCGAACATGCCGCAAGCCTCGACAGCGTGACATCAGACGTCAAG
GGCCTGGGTGGCGAGGTGGCGGACAGTGCCGGCCTTGCGGAGCGTTCGGC
TGAAGGCGCCGACCACCTCCACACCGTCATTCTCGAGCTCGGCCAGACGA
TTCGCGAATTCCGCATCGCCCGGGAAAACGCGACTGCCGGGCGCCCTGCG
CCGGTTCGCGTGACGCCGCCGCGCGCCATCGAGGTCGCCGCCCGTCCGGC
ACTCACCGAGGACGGATACGAAAATGACGATTTTGGCCTTCCGCAGCCCT
TCGCAAGCGTCGGAGGTGGGCGGAATGTTTACTAA
rhilegTOMgcs1
https://img.jgi.doe.gov/cgi-bin/w/main.cgi?exportGenes=1&exportType=nucleic&gene_oid=2516900967&up_stream=0&down_stream=0
ATGACCGCCCAGCAGACCGACAGTGCCCTCAGGCAGCGCCTCGATTTCAT
CGAACTGGATGAGGCAGCGCTCAAGTCGATGCGGGATCTGCGCCCTGTCA
TATCAGAGCTGATCGGCGGCGCCCTCGATAAATTCTACGCCAAGATCGCC
AAGACCCCGGCTGTCGCAGGCTTTTTCGCCGATAAGAACCATGTCGGCCA
TGCCAAGAAGCGCCAGCAGGATCATTGGGCCAATCTTGCTGGCGGCGCGT
TCGACGAGAGCTATGTCAACGGCGTGACCGCGGTCGGCCGGACGCACGCC
CGCATCGGGCTGGAGCCGCGCTGGTATATTGGCGGTTACACCATCGTCAT
GTCCGAACTCGTCAAAGGCATCATGGAGAAGCAGTGGCCGTCGATCTTCG
CGCGCCGAGAGGGCAAGGCATTGGCCGAGAAGCTGTCGGCCGTCATCAAA
TCAGGCATGCTCGACATGGATTATTCCATCTCGGTCTACCTCGATACGCT
CGAGGCAAAACGCCGCGTCTTGGAGGAGCAGCGCGCCCAAGCCGAATCCG
ATCAGGCGATCGCGCTGGAGCAGCTGCGCCGCGGCCTGGAAGCGCTGTCG
AACGGCGATCTCGAAGCCACCCTGCCATCCGACCTGCCGGGCAATTTCCG
GCAGATGGCCGAGGATTACAACCGCGCCGTCAGGGCGCTAAGCCAGTCCT
TCGCCTCCGTGCGCGAGACTTCGGGCCATATCATGAGCGGCGCCGATGTC
ATTTCCAATGCAACCAACGATCTGGCGCTACGCACTGCCCAGCAGGCGGC
AGGCGTCGAGGAGAGCTCGGCCGCCCTGCAGCAACTGTCCGTCAGCGTCG
GCCAGACGGCCGCCAATGCCGAGAAGGCGTCGGATGCCATGCGCGAGACG
CAGCAGAAGGCGAAGAACTCCGGCGAACTCGTCACCAGCGCCGTCTCGGC
GATGGCCGGCATCGAGAAATCCTCGACCGGGATCTCCAAGATCATCGGCG
TCATCGATGAGATCGCCTTTCAGACCAATCTGCTGGCGCTCAACGCCGGC
GTCGAGGCGGCCCGTGCCGGCGATGCCGGCAAGGGTTTTGCCGTCGTCGC
CCAGGAAGTCCGCCAGCTCGCCCAGCGCACCGCGGAAGCGGCCAAGGAGA
TCAAGAACCTGATCTCGCAGAGCTCGACCCAGGTCAATCAGGGCGTCAGC
ATCGTCTCCAGCACCGGTGAGGCGCTGAACGACATGATCAGCCGCATCGA
TATCATCAACCGTTTCGTCGCCGATATCGCCGCCGCTGCCCGCGATCAGG
CGACCGGGGTCAACGAGGTCAGCCTCGCCGTCCGCAACATGGGTGCGATC
ACCCAGCAGAATTCAGACATGGTCGAGCAATCCTCGGCGGAAACCCGCCG
GCTCAAGGACGAGGTGGAGACGCTGATCGAGCTGCTGCGGCGTTTCCGCG
CCCGACCGGAGGGCCGCTCCGCCGGTGCTGCTCGACGGGCTGCCTGA
rhilegTOMgcs2
https://img.jgi.doe.gov/cgi-bin/w/main.cgi?exportGenes=1&exportType=nucleic&gene_oid=2516901225&up_stream=0&down_stream=0
ATGCCATCAGATCAGGCTCGTGGAGCGCAGGCAGGCAGCTTGCGCGACCG
CCTGCGTTTTGCCGGACTCGATGCCGACCAGTGTGAACTGGTGCGCCGTA
ACCGGCCGGCGCTCGAAGCGCATCTGAAGGCAGGCCTCCGGGATCTCTTC
CACAGGTTCCAGTCATTCCCCGACGCCTCGCGCAATTTCGAGAGCGAGCG
CCAGGTCGAGCGCCTTCACGATCTGCAGTCCTCGCATTGGGACGTGCTGA
CGGATGCGCGGTTCGACAGCCTCTATGCCGAGCGCGTCAAGGTTCTCTCC
GATACCGAAAGCAAGATGGGCCTCGACCCGCGCTGGCACGTCGCCGGCCA
TGGCGTCATGCTGGAACATGTCGTTTCCGGTCTCGCCGAAGAGATCGCCG
GCCGTCCGCTGCTGCCGTCGGCCAAGCGTCGCACCCGCGAAATCTCCGAT
CTGATGACGGCGATCATCCGCATCGTCATGGTCGATGTTGAAATCGCCGT
CTCGCTCCGTTTCAACGCGCTGCGCGCCGCCCAGAGCCGCGCGCTTGCCG
ACCAGCGCGCCGACAGCGAGGCCGAAATTGCCCGGATCTTCGGCGATGTC
ATCGAAGGCCTGACCGCACGCGACCTGACGCGGCGAGCCCCCGTCGACGG
TGACGGCGCTCATGCCGGGATCGCCGCCGCGCTGAACGGCGCGTTGGATG
GCCTTCAGGCCGAGTTCACCACTATTACCGAGCGCACGGCCAAGGCCGAA
GCGGCGACTGGTTCGCTTGCCGGTATGTCGCGGCAGTTTGCCGGCACGGC
CTCCGGCCAAGCCGACCGGCTGCAGCTTTCCGCCGCTGCCCTTGCCGGCA
TTGCCGGCGGTGTCCGCGATGGTGCTGCCGACAGCCGCGCTGCCGAACAG
GCGGCCGCCTCGACGCGCGCTGCCGTCGAGGAAAGCGGCGAGGTCGTCGG
CCGCGCGATCAGCGCCATGGCCGATATCGAGCAGTCGGCCGAAAAGATCG
GCCAGATCATCGGCGCGATCGACGAGATCGCCTTCCAGACCAATCTTCTT
GCGCTGAATGCCGGCATCGAGGCCGCTCGCGCCGGCGATTCCGGCCGCGG
TTTTGCCGTCGTCGCCCAGGAAGTCCGCGCCCTTGCCCAGCGTTCGGCCG
AAGCCGCCCGCGAGATCAAGACCCTGGTGACGACGACCAAGGCGCAGGTC
AACGCCGGCGTGCAGATGGTCGGCCGCACACAGGATTCGATCGGCAGCAT
CGTGCGCCAGGTCACCGACATCAACGCCGCCATGTCAGGCATCGCCACCC
GAACCGGCGAACATGCCGCAAGCCTCGACAGCGTGGCAGCCGACGTCAAG
GGCCTGGGTGGCGAGGTGGCCGACAGCGCCGGCCTTGCGGAGCGCTCGGC
CGAAGGCGCCGACCACCTCCACTCCGTCATACTCGAGCTCGGCCAGACGA
TTCGCGAATTCCGCATCGCCCGGGAAAACGCCATTGCCGGGCGCCCGGCG
CCAGTGCGCATGACACCGCCGCGCGCCCTTGAGGGCGCTACCCGCCCGGC
ACCGGTCGTGGACGAATACGAAAATGACGATTTTGGCCTTCCGCAAGCGT
TCGCAAGCGTCGGAGGTGGGCGGAATGTTTACTAA
rhilegVc2gcs1
https://img.jgi.doe.gov/cgi-bin/w/main.cgi?exportGenes=1&exportType=nucleic&gene_oid=2515634001&up_stream=0&down_stream=0
ATGACCGCCCAGCAGACCGACAATGCCCTCAGGCAGCGCCTCGATTTCAT
CGAACTGGATGAGGCGGCGCGCAAGTCGATGCGGGATCTGCGCCCTGTCA
TATCAGAGCTGATCGGCGGCGCCCTCGATAAATTCTACGCCAAGATCGCC
AAGACCCCCGCTGTCGCCGGCTTCTTCGCCGATAAGAACCATGTCGGCCA
TGCCAAGAAGCGCCAGCAGGATCATTGGGCCAATCTCGCCGGCGGAGCAT
TCGACGAGAGCTATGTCAATGGCGTGACCGCAGTCGGCCGCACCCACGCC
CGCATCGGGCTGGAGCCGCGCTGGTATATCGGCGGTTACGCCATCGTCAT
GTCCGAGCTCGTCAAGGGCATCATGGAGAAGCAGTGGCCGTCGATCTTTG
CGCGCCAGCAAGGCAAGGCATTGGCCGAGAAGCTGTCGGCCGTCATCAAG
GCCGGCATGCTCGACATGGATTATTCCATCTCGGTCTATCTGGAGACGCT
CGAAGCCAAGCGTCGCGCCCTGGAAGAAGAGCGCGCCCAGGCCGAATCCG
ACCAGGCGATCGCGCTGGAGCAGCTGCGCCGCGGTCTGGAAGCGCTGTCG
AAAGGCGATCTCGAAGCCACCCTGCCGTCCGACCTGCCGGGCAATTTCCG
GCAGATGGCCGAAGACTACAACCGCGCCGTCAGGGCGCTAAGCCAGTCCT
TTGCCTCCGTACGCGAGACCTCGGGCCATATCATGAGCGGCGCCGACGTT
ATATCCAATGCGACCAACGATCTGGCGCTACGCACCGCCCAGCAGGCGGC
AGGCGTCGAGGAGAGCTCGGCCGCCCTGCAGCAGCTGTCCGTCAGCGTCG
GCCAGACGGCCGCCAATGCCGAGAAGGCTTCGGCCGCCGTGCGCGAGACG
CAAGAGAAGGCGAAGAACTCCGGCGAACTCGTCACCAGCGCCGTTTCGGC
GATGGCCGGCATCGAGAAATCCTCGACCGGGATCTCCAAGATCATCGGCG
TTATCGACGAGATCGCCTTCCAGACCAACCTGCTGGCGCTGAACGCCGGT
GTCGAGGCGGCCCGCGCCGGTGATGCCGGCAAGGGTTTTGCCGTTGTCGC
CCAGGAAGTCCGCCAACTCGCCCAGCGCACCGCGGAAGCGGCCAAGGAGA
TCAAGAACCTGATCTCTCAGAGTTCGACCCAGGTCAATCAGGGCGTCGGC
ATCGTCTCCAGCACCGGTGAGGCGCTGAACGACATGATCAGCCGCATCGA
CATCATCAACCGTTTCGTGGCCGATATCGCCGCCGCCGCCCGCGATCAGG
CGACTGGCGTCAACGAGGTCAGCGTCGCGGTCCGCAACATGGGTGCGATC
ACCCAGCAGAATTCGGACATGGTCGAGCACTCCTCGGCAGAAACCCGCCG
GCTCAAGGACGAGGTGGAGAGCCTGATCGAGCTGCTGCGGCGCTTCCGCG
CCCGGCCGGAGGGCCATTCCATCGTTGCCCGCCGGGCAGCCTGA
rhilegVc2gcs2
https://img.jgi.doe.gov/cgi-bin/w/main.cgi?exportGenes=1&exportType=nucleic&gene_oid=2515634492&up_stream=0&down_stream=0
ATGCCATCAGATCAGGCTCGTGGCGCGCAGGCAGGCAGCTTGCGCGACCG
CCTGCGCTTTGCCGGTCTCGATGCCGAACAGTGCGAGTTGGTGCGCCGCA
ACCGACCGGCCCTCGAAGCGCATCTGAAGGCGGGCCTCAGGGATCTCTTC
CACAGGTTCCAGTCATTCCCCGACGCCTCGCGCAATTTCGAGAGCGAGCG
CCAGATCGAGCGCCTGCACGATCTGCAGTCCTCGCATTGGGACGTGCTGA
CGGATGCGCGGTTCGACAGCCTCTATGCCGAGCGCGTCAAGGTTCTCTCC
GATACCGAAAGCAAGATGGGCCTCGACCCGCGCTGGCACGTGGCCGGCCA
TGGCGTCATGCTGGAGCATGTCGTTTCCGGCCTCGCCGATGAGATCGCCG
GCCGTCCGCTGCTGCCGTCGGCCAAGCGCCGCACTCGCGAAATCTCCGCT
CTGATGACAGCGATCATCCGCATCGTCATGGTCGATGTGGAAATTGCCGT
CTCGCTCCGCTTCAATGCGCTGCGCGCCGGGGAGCAGCGCGCGCTCGCCG
ATCAGCGCGCCGACAACGAGGCCGAGATCGCCCGGATCTTCGGCGATGTC
ATCGAAGGCCTGTCCGCACGCGACCTGACGCGACGCGCGCCCGTCGACGG
CGATGGCGCCTATGGCGGGATCGCCGCCGCGCTGAACGGCGCGTTGGATG
GCCTCCAGGCCGAGTTCACCGCCATTACCGAGCGCACGGTCACGGCCGAA
GCGGCGACGGGCTCGCTTGCCGGCCTGGCGCGGCAGTTTGCCGGCACGGC
TTCTGGCCAGGCCGACCGGCTGCAGCGTTCCGCCGCGGCCCTTGCCGGCA
TCGCCGGTAGCGTCCGCGATGGCGCCGCCGACAGCCGCGCTGCCGAACAG
GCGGCCGCCACGACGCGCGCTGCCGTCGAGGAAAGCGGCGAGGTCGTCGG
CCGCGCGATCAGCGCCATGGCCGATATCGAGCAGTCGGCCGAAAAGATCG
GCCAGATCATCGGTGCGATCGACGAGATCGCCTTCCAGACCAATCTCCTG
GCGCTGAATGCCGGCATCGAAGCTGCTCGCGCCGGCGATTCCGGCCGCGG
TTTTGCCGTCGTCGCCCAGGAAGTCCGCGCCCTTGCCCAGCGCTCGGCCG
AAGCCGCCCGCGAGATCAAGACGCTGGTGACGACGACCAAGGCGCAGGTC
GATGCCGGCGTGCAGATGGTCGGCCGCACACAGGATTCGATCGGCAGCAT
CGTACGTCAGGTCACCGACATCAACGCCGCCATCGCCGGCATCGCCACCC
GAACCGGCGAACATGCCGCAAGCCTCGACAGCGTGACATCAGACGTCAAG
GGCCTGGGTGGCGAGGTGGCCGATAGTGCCGGCCTTGCGGAGCGTTCGGC
TGAAGGCGCCGACCACCTCCACACCGTCATTCTCGAGCTCGGCCAGACGA
TTCGCGAATTCCGCATCGCCCGGGAAAACGCCACTGCCGGGCGCCCTGCG
CCGGTTCGCGTGACGCCGCCGCGCGCCATCGAGGTCGCCGGCCGTCCGGC
ACTGGCCGAGGACGGATACGAAAATGACGATTTTGGCCTTCCGCAGCCCT
TCGCAAGCGTCGGAGGTGGGCGGAATGTTTACTAA
rhilegVh3gcs1
https://img.jgi.doe.gov/cgi-bin/w/main.cgi?exportGenes=1&exportType=nucleic&gene_oid=2515641179&up_stream=0&down_stream=0
ATGACCGCCCAGCAGACCGACAATGCCCTCAGGCAGCGCCTCGATTTCAT
CGAACTGGATGAGGCGGCGCGCAAGTCGATGCGGGATCTGCGCCCTGTCA
TATCAGAGCTGATCGGCGGCGCCCTCGATAAATTCTACGCCAAGATCGCC
AAGACCCCCGCTGTCGCCGGCTTCTTCGCCGATAAGAACCATGTCGGCCA
TGCCAAGAAGCGCCAGCAGGATCATTGGGCCAATCTCGCCGGCGGAGCAT
TCGACGAGAGCTATGTCAATGGCGTGACCGCAGTCGGCCGCACCCACGCC
CGCATCGGGCTGGAGCCGCGCTGGTATATCGGCGGTTACGCCATCGTCAT
GTCCGAGCTCGTCAAGGGCATCATGGAGAAGCAGTGGCCGTCGATCTTTG
CGCGCCAGCAAGGCAAGGCATTGGCCGAGAAGCTGTCGGCCGTCATCAAG
GTCGGCATGCTCGACATGGATTATTCCATCTCGGTCTATCTGGAGACGCT
CGAAGCCAAGCGTCGCGCCCTGGAAGAAGAGCGCGCCCAGGCCGAATCCG
ACCAGGCGATCGCGCTGGAGCAGCTGCGCCGCGGTCTGGAAGCGCTGTCG
AAAGGCGATCTCGAAGCCACCCTGCCGTCCGACCTGCCGGGCAATTTCCG
GCAGATGGCCGAAGACTACAACCGCGCCGTCAGGGCGCTAAGCCAGTCCT
TTGCCTCCGTACGCGAGACCTCGGGCCATATCATGAGCGGCGCCGACGTT
ATATCCAATGCGACCAACGATCTGGCGCTACGCACCGCCCAGCAGGCGGC
AGGCGTCGAGGAGAGCTCGGCCGCCCTGCAGCAGCTGTCCGTCAGCGTCG
GCCAGACGGCCGCCAATGCCGAGAAGGCTTCGGCCGCCGTGCGCGAGACG
CAAGAGAAGGCGAAGAACTCCGGCGAACTCGTCACCAGCGCCGTTTCGGC
GATGGCCGGCATCGAGAAATCCTCGACCGGGATCTCCAAGATCATCGGCG
TTATCGACGAGATCGCCTTCCAGACCAACCTGCTGGCGCTGAACGCCGGT
GTCGAGGCGGCCCGCGCCGGTGATGCCGGCAAGGGTTTTGCCGTTGTCGC
CCAGGAAGTCCGCCAACTCGCCCAGCGCACCGCGGAAGCGGCCAAGGAGA
TCAAGAACCTGATCTCTCAGAGTTCGACCCAGGTCAATCAGGGCGTCGGC
ATCGTCTCCAGCACCGGTGAGGCGCTGAACGACATGATCAGCCGCATCGA
CATCATCAACCGTTTCGTGGCCGATATCGCCGCCGCCGCCCGCGATCAGG
CGACTGGCGTCAACGAGGTCAGCGTCGCGGTCCGCAACATGGGTGCGATC
ACCCAGCAGAATTCGGACATGGTCGAGCACTCCTCGGCAGAAACCCGCCG
GCTCAAGGACGAGGTGGAGAGCCTGATCGAGCTGCTGCGGCGCTTCCGCG
CCCGGCCGGAGGGCCATTCCATCGTTGCCCGCCGGGCAGCCTGA
rhilegVh3gcs2
https://img.jgi.doe.gov/cgi-bin/w/main.cgi?exportGenes=1&exportType=nucleic&gene_oid=2515643717&up_stream=0&down_stream=0
ATGCCATCAGATCAGGCTCGTGGCGCGCAGGCAGGTAGCTTGCGCGACCG
TCTGCGCTTTGCCGGTCTCGATGCCGACCAGTGCGAGCTGGTGCGCCGCA
ACCGGCCGGCCCTCGAAGCACATCTGAAGGCGGGCCTCAGGGATCTCTTC
CACAGGTTCCAGTCATTCCCCGACGCCTCGCGCAATTTCGAGAGCGAGCG
CCAGATCGAGCGCCTGCACGATCTGCAGTCCTCGCATTGGGACGTGCTGA
CGGATGCGCGGTTCGACAGCCTCTATGCCGAGCGCGTCAAGGTTCTCTCC
GATACTGAAAGCAAGATGGGCCTCGACCCGCGCTGGCACGTGGCCGGCCA
TGGCGTCATGCTGGAACATGTCGTTTCCGGCCTTGCCGAGCAGATCGCCG
GCCGTCCGCTGCTGCCGTCGGCCAAACGCCGGACCCGCGAAATCTCCGAT
CTGATGACAGCGATCATCCGCATCGTCATGGTCGATGTGGAAATTGCCGT
CTCGCTCCGCTTCAATGCGCTGCGCGCCGGGGAGCAGCGCGCGCTCGCCG
ATCAGCGCGCCGACAACGAGGCCGAGATCGCCCGGATCTTCGGCGATGTC
ATCGAAGGCCTGTCCGCACGCGACCTGACGCGACGCGCGCCTGTCGACGG
CGATGGCGCCTATGGCGGGATCGCCGTCGCGCTGAACGGTGCGTTGGATG
GCCTCCAGGCCGAGTTCACCGCCATTACCGAGCGCACGGTCAAGGCCGAA
GCGGCGACGGGCTCGCTTGCCGGTCTGTCGCGGCAGTTTGCTGGCACGGC
TTCCGGCCAGGCCGACCGGCTGCAGCTTTCCGCCGCGGCCCTTGCCGGCA
TCGCCGGTAGCGTCCGCGATGGCGCCGCCGACAGCCGCGCTGCCGAACAG
GCGGCCGCCACTACGCGCGCTGCGGTCGAGGAAAGCGGCGAGGTCGTCGG
CCGCGCGATCAGCGCCATGGCCGATATCGAGCAGTCGGCCGAAAAGATCG
GCCAGATCATCGGTGCGATCGACGAGATCGCCTTCCAGACCAATCTCCTG
GCGCTGAATGCCGGCATCGAAGCTGCTCGCGCCGGCGATTCCGGCCGCGG
TTTTGCCGTCGTCGCCCAGGAAGTCCGCGCCCTTGCCCAGCGCTCGGCCG
AGGCCGCCCGCGAGATCAAGACGCTGGTGACGACGACCAAGGCGCAGGTC
GATGCCGGCGTGCAGATGGTCGGCCGCACACAGGATTCGATCGGCAGCAT
CGTACGTCAGGTCACCGACATCAACGCCGCCATCGCCGGCATCGCCACCC
GAACCGGCGAACATGCCGCAAGCCTCGACAGCGTGACATCAGACGTCAAG
GGCCTGGGTGGCGAGGTGGCGGACAGTGCTGGCCTTGCGGAGCGTTCGGC
TGAAGGCGCCGACCACCTCCACACCGTCATTCTCGAGCTCGGCCAGACGA
TTCGCGAATTCCGCATCGCCCGGGAAAACGCGACTGCCGGGCGCCCTGCG
CCGGTTCGCGTGACGCCGCCGCGCGCCATCGAGGTCGCCGCCCGTCCGGC
ACTCACCGAGGACGGATACGAAAATGACGATTTTGGCCTTCCGCAGCCCT
TCGCAAGCGTCGGAGGTGGGCGGAATGTTTACTAA
sinfreGR64gcs
https://img.jgi.doe.gov/cgi-bin/w/main.cgi?exportGenes=1&exportType=nucleic&gene_oid=2548041234&up_stream=0&down_stream=0
GTGCAGCAGGAAGCGTCAGAACAGGCAAGGAAGGGCCAGGCGGGCAGTCT
GCTCGAGCGCCTGCGCTTTGCCGGCCTCGACGAAGCAGCCTGTGCGCTTC
TGCGCGACCATCGCCAGGTGCTGTCACCGCGCATCGAGCTTGCGCTGCGT
GACCTTTTCCAACGGCTGCAGGCCAATCCGGACGCCGTCCGTCATTTCGA
CAGCGACCGCCAGCTCGACCGACTGCACGACCTCCAGTCGTCCCATTGGA
ATGTGCTGACCGACGCCCGTTTCGACGGGCTCTATGCCGAACGCGTCAAG
GTGCTCGCCGACACGGAAGCCCGCATGGGGCTCGACCCGCGCTGGCAGCT
CGCAAGCCATGCGGTCGTGCTGGAGCATCTCATTGTCGGCGCCATCGAGA
ATGCCTGGCCCAAATCCTTGCTTCCGTTCGGCAAGGCACGCAGGAACGAG
CTCTGCCGGCTGGTCGCCGCACTCGTCCGCGCCGCCTTCGTCGACGGCGA
GATTGCGGTGTCGCTGCGCTTCAACGCGCTCCGCCAGCAGCACCAACGCC
AGCTCTCCGACCAACGCAAGGGCGACGAGTCCGAAGTGACGGCGCTCTTC
TCCGATTTCCTGCAGGCTCTCGGCACCGGTGACCTTGGCGCTCGCCTTCC
CACGGATGCGCCGGATGCGTATCGGCCGATCGTCGCAGGGCTGAACGCCG
CTTTGGACCAGATCCAGAACGCGCTGCTGTCCGGCGACAAGCGCGCCGCG
GCCGCCGAAAGCATGGTGGAAAGCCTTCGCGGCCGCACGAGCGAGTTTTC
CGGCACCGCGAGCGACGAAGCGGAAGCGCTGACCGGCCAGGTCGCAGCAC
TCGGTGCGATGACGGAACGAATGCGCTCGGGCTCGATCAGGATCAGCGAG
ACCGAGGCCAAGGCGAGCGAGACGCGCCAGGCTGGCGAGCGCAGCGGCGA
GATCGCCGGTCAGGCGATTTCCGCCATGGCGGATATCGAGGCTTCCGCCG
AAAAGATCGGCCAGATCATCGGCGTGATCGACGAAATTGCCTTCCAGACC
AATCTGCTGGCCCTCAATGCCGGTATCGAGGCGGCACGCGCCGGCGAGAG
CGGCCGGGGCTTCGCGGTCGTAGCGCAGGAAGTCCGGGCACTTGCGCAGC
GCTCCGGCGAAGCGGCGCGCGAGATCAAGCAACTCGTCAACGGCACGAAG
ACGCAGGTCGAAGCCGGCGTCGAAATCGTCGGTCAGACGCAGAACGCGAT
CAGCAATATCGTCGACCAGGTGATTTCCATCAACGCCGCCGTCTCCGGCA
TCGCGCGCGACGCGGAGACGCAGGTGAACGATCTGGCCGCCGCGACCTCC
GAGATCGGCGGCATCTCGAAGGCGATGACCCGAAGCGCGACGCTCGCCGC
CGAGGCGGCGGCTTCGACCGAGGATCTCCGCGGCACCATCCTCGAGTTGG
GACAGACGATCCGCCGCTTCCGTTTCGAGCGCCAGGCCGGCTTGAGGGCT
TCGACCTTTTCCCCGCCGCCGGCACTTCTGCCGCAAGTCGAGGACGAAGC
TGCGATGCCGTTCAGCGATGACGCCGCCCTCGGGCGGCACGTCGCCGGAT
GGCGGCGCTAG
sinfreHH103gcs
https://img.jgi.doe.gov/cgi-bin/w/main.cgi?exportGenes=1&exportType=nucleic&gene_oid=2517638736&up_stream=0&down_stream=0
GTGCAGCAGGAAGCGTCAGAACAGGCAAGGAAGGGCCAGGCGGGCAGTCT
GCTCGAGCGCCTGCGCTTTGCCGGCCTCGACGAAGCAGCCTGTGCGCTTC
TGCGCGACCATCGCCAGGTGCTGTCGCCGCGCATCGAGCTCGCGCTGCGT
GACCTTTTCCAACGGCTGCAGGCCAATCCGGACGCCGTCCGTCATTTCGA
CAGCGACCGCCAGCTGGACCGACTGCACGACCTCCAGTCGTCCCATTGGA
ATGTGCTGACCGACGCCCGTTTCGACGCGCTCTATGCCGAGCGTGTCAAG
GTGCTCGCCGACACCGAAGCCCGCATGGGGCTCGACCCGCGCTGGCAGCT
CGCAAGCCATGCGGTCGTGCTGGAGCATCTGATTGTCGGCGCCATCGGGA
ATGCCTGGCCCAAATCCTTGCTTCCGTTCGGCAAGGCACGCAGGAACGAG
CTCTGCCGGCTGGTCGCCGCACTCGTCCGCGCCGCCTTCGTCGACAGCGA
GATTGCGGTGTCGCTGCGCTTCAACGCGCTCCGCCAGCAGCACCAACGCC
AGCTCTCCGACCAACGCAAGGGCGACGAGTCCGAAGTGACGGCGCTCTTC
TCCGATTTCCTGCAGGCTCTCGGCACCGGTGACCTTGGCGCTCGCCTTCC
CACGGATGCGCCGGATGCGTATCGGCCGATCGTCGCAGGGCTGAATGCCG
CTTTGGACCAGATCCAGAACGCGCTGCTGTCCGGCGACAAGCGCGCCGCT
GCCGCCGAAAGCATGGTGAAAACCCTCCGCGGCCGCACGAGCGAGTTTTC
CGGCACCGCGAGCGACGAAGCGGAAGCGCTGACCGGCCAGGTCGCAGCAC
TCGGTGCGATGACGGAACGAATGCGCTCGGGCTCGATCAGGATCAGCGAG
ACCGAGGCCAAGGCGAGCGAGACGCGCCAGGCTGCCGAGCGCAGCGGCGA
GATCGCCGGTCAGGCGATTTCCGCCATGGCGGATATCGAGGCTTCCGCCG
AAAAGATCGGCCAGATCATCGGCGTGATCGACGAAATTGCCTTCCAGACC
AATCTGCTGGCCCTCAATGCCGGCATCGAGGCGGCACGCGCCGGCGAGAG
CGGCCGGGGCTTCGCGGTCGTAGCGCAGGAAGTTCGGGCACTTGCGCAGC
GCTCCGGCGAAGCGGCGCGCGAGATCAAGCAACTCGTCAACGGCACGAAG
ACGCAGGTCGAAGCCGGCGTCGAGATCGTCGGTCAGACGCAGAACGCGAT
CAGCAGCATCGTCGACCAGGTGATTTCCATCAACGCCGCCGTCTCCGGCA
TCGCGCGCGACGCGGAGACGCAGGTGAACGATCTGGCCGCCGCGACCTCC
GAGATCGGCGGCATCTCGAAGGCGATGACCCGAAGCGCGACGCTCGCCGG
CGAGGCGGCGGCTTCGACCGAGGATCTCCGCGGCACCATCCTCGAGTTGG
GACAGACGATCCGCCGCTTCCGTTTCGAGCGCCAGGCCGGCTTGAGGGCT
TCGACCTTTTCCCCGCCGCCGGCGCTTCTGCCGCAAGTCGAGGACGAAGC
TGCGATGCCGTTCAGCGATGACGCCGCCCTCGGGCGGCACGTCGCCGGAT
GGCGGCGCTAG
sinfreUSDA257gcs
https://img.jgi.doe.gov/cgi-bin/w/main.cgi?exportGenes=1&exportType=nucleic&gene_oid=2515008646&up_stream=0&down_stream=0
GTGCAGCAGGAAGCGTCAGAACAGGCAAGGAAGAGCCAGGCAGGCAGCTT
GCTCGAGCGCCTGCGCTTTGCCGGCCTCGACGAAGCAGCCTGTGCGCTTC
TGCGTGATCATCGCCAGGCCCTGTCGCCGCGCATAGAGCTTGCGCTGCGC
GACCTTTTCCATCGACTGCAGACCAATCCGGACGCCATTCGCCATTTCGA
CAACGATCGCCAGCTCGACCGGCTTCACGATCTTCAATCTTCGCACTGGA
ATGTGCTGACCGATGCCCGTTTCGACGGGCTCTATGCCGAGCGCGTCAAG
GTGCTCGCCGACACGGAAGCCCGCATGGGCCTCGACCCGCGCTGGCAACT
TGCAAGCCATGCGGTCGTGCTGGAGCATCTCATCGTCGGCGCCATCGAGG
AGGCCTGGCCCAAATCCCTGCTTCCGTTCGGCAAGGCACGCAGGAACGAG
CTCTGCCGTCTCGTCGCCGCACTCGTCCGCGCCGCCTGCGTCGACAGCGA
GATTGCGGTGTCGCTTCGCTTCAACGCGCTCCGCCAGCAGCAACAGCGCC
AGCTCTCGGAGCAGCGCAAGGGCGACGAGTCCGAAGTCACGGCGCTCTTT
TCGGACTTCATCCAGGCACTCGGCACCGGTGACCTCGGCGCTCGCCTCCC
GACGGACGCGCCGGACGTCTATCGGCCGATCGTTGCCGGGCTGAATGCCG
CCCTGGATCAGATCCAGCAAGCCCTCCTGTCCGGAGACAAACGCGCCGCG
GCCGCCGAGAGCATGGTGGAAAGTCTTCGCAGCCGCACGAGTGAGTTTTC
CGGCTCGGCCGGCGGCGAGGCCGAGGCACTGACCGGCCAGGTCGCAGCGC
TTGGTGCGATGACCGATCGCATGCGCTCGGGCGCGATGAGGATCAGCGCG
GCCGAGGCCAAGACCAACGAGACGCGCCACGCGGCCGAACGCAGCGGCGA
GATCGCCGGCCAGGCAATTTCCGCCATGGCCGATATCGAAGCTTCTGCGG
AAAAGATCGGCCAGATCATCGGCGTGATCGACGAGATCGCCTTCCAGACC
AATCTTCTGGCCCTGAATGCCGGCATCGAGGCGGCACGCGCCGGCGACAG
CGGCCGGGGCTTCGCGGTCGTCGCCCAGGAGGTGAGAGCGCTTGCGCAGC
GCTCGGGCGAAGCGGCGCGCGAGATTAAGCAGCTCGTCAACGGCACGAAG
TCGCAGGTCGAAGCCGGCGTCGAGATCGTCGGTCAGACGCAGAACGCGAT
CAGCAGCATCGTCGACCAGGTGATCTCCATCAATGCCGCCGTCTCCGGCA
TCGCCCGTGAGGCGGAATCCCAGGTTGGCGATCTGGCCGCTGCGGCCTCA
GACATCGGCGGCATCTCGAAGGCGATGAGCCGAAGCGCGGCGCTCGCCGG
CGAGGCAGCGGCTTCGACCGAGGATCTTCACGGCACCATTTTGGAGTTGG
GACAGACGATCCGTCGCTTTCGCTTCGAGCGCCAGGCCGGATTGAGGGCT
TCGACATTCGCCCTGCCGCCCGCGCTTCCGCCGCAAATTGATGAGGACGA
AGCAGCGATGCCGTTCAGCGATGACGCCGCCTCCGGGCGGCAGGTCGCCG
CCTGGCGGCGCTAG
sinmel1021gcs
https://img.jgi.doe.gov/cgi-bin/w/main.cgi?exportGenes=1&exportType=nucleic&gene_oid=637181423&up_stream=0&down_stream=0
GTGAAACAGGAAGCGTCAGAACAGGCGAGAAAGGGCCAGGCGGGCAGCCT
GCTGGAACGCCTGCGCTTTGCCGGTCTCGACGAGGATGCCTGCGCGCTGC
TGCGCGATCACCGCCAGGCTCTTTCGCCACGCATCGAACTGGCGCTGCGA
GCCCTCTCGCACCGCCTGCAGGCGAGCCCCGATGCGGCGCGCCACTTCGA
CAGCGACCGCCAGATCGACCGCCTGCACGATCTTCAGTCGTCGCACTGGA
ACGTGCTCACGGACGCCCGTTTCGACGGGCTCTATGCCGAGCGCGTGAAG
GTGCTTGCCGATACCGAAAGTCGCATGGGTCTCGACCCGCGCTGGCAGAT
CGCCAGCCACGCGATCGTGCTCGAGCACCTTATCCTCGGTGCGATCGAGG
ATGCCTGGCCGAAATCGATCCTCTCTCTCGGCAAGGCACGCAGGAGGGAA
CTCCGCGACCTCGTCGCCGCTCTCGTGCGCGCCGCTTTCGTCGACACGGA
AATTGCGGTTTCGCTGCGTTTCAACGCGCTGCGCCAGCAGCACCAGCGCC
AGCTTTCGGAGCAGCGCCGGGACGACGAAAGCGAGTTGAAGACACTCTTC
GCGGATTTTCTTCGGGCTCTGGGGGAGGGCGACCTGACCGCGCGTCTTCC
GGAAGATGCGCCGGATACCTACCAGCCGATCGTGGCGGGCCTCAACACGG
CATTGGGCCAGATCAGGGATGCGCTGCTCGCGGCCGACAAACGCGCCACG
GCGGCCGAGGCCATCGTCTCGGACCTGCGCGGCAGTGCGGCCGAATTCTC
AGGCAATGCCGGCGCAGAAGCGAAAGCCATCGACCAGCATCTCGTGAGCC
[truncated: 1,242 more rows]
