# Supplementary material for: A bioinformatics insight to rhizobial globins: gene identification and mapping, polypeptide sequence and phenetic analysis, and protein modeling
Source: F1000Res. 2015 May 13;4:117. [Version 1] doi: 10.12688/f1000research.6392.1 (PMC4648194; doi:10.12688/f1000research.6392.1)
Supplement: Distance to the heme Fe and orientation of distal, proximal, B10 and CD1 amino acids in the predicted structure of selected rhizobial Glbs (Table S2) — Structural homologs (including the PDB ID number), amino acids from the structural homologs and values for the structural homologs amino acids to individual rhizobial Glbs are indicated in parenthesis for comparison 58. [file f1000research-4-6858-s0002.tgz]

Archive with 1 entries (1 files):
- 37ea0f8d-a6a2-446d-b5e3-3af256887538_Data_set_3.csv
