# Supplementary material for: A bioinformatics insight to rhizobial globins: gene identification and mapping, polypeptide sequence and phenetic analysis, and protein modeling
Source: F1000Res. 2015 May 13;4:117. [Version 1] doi: 10.12688/f1000research.6392.1 (PMC4648194; doi:10.12688/f1000research.6392.1)
Supplement: Distance to the heme Fe and orientation of distal, proximal, B10 and CD1 amino acids in the predicted structure of selected rhizobial Glbs (Table S2) — Structural homologs (including the PDB ID number), amino acids from the structural homologs and values for the structural homologs amino acids to individual rhizobial Glbs are indicated in parenthesis for comparison 58. [file f1000research-4-6858-s0002.tgz › 37ea0f8d-a6a2-446d-b5e3-3af256887538_Data_set_3.csv]

Data set 3. Distance to the heme Fe and orientation of distal, proximal, B10 and CD1 amino acids in the predicted structure of selected rhizobial Glbs (Table S2). Structural homologs (including the PDB ID number), amino acids from the structural homologs and values for the structural homologs amino acids to individual rhizobial GLbs are indicated in parenthesis for comparison.
				Amino acid from the		Distance to heme iron			Dihedral angle (o)
Glb				predicted structure		(�)			omega	phi	psi
fHbs
BurphySTM815fHb				H (H) proximal		1.73 (2.09)			-178.57 (179.80)	-63.64 (-60.72)	-37.17 (-34.98)
(Escherichia coli,				Q (Q) distal		6.93 (7.05)			-177.03 (-179.94)	-62.85 (-56.93)	-45.65 (-37.76)
EsccolfHb, PDB ID: 1GVH)				Y (Y) B10		11.76 (7.14)			-173.45 (179.90)	-61.24 (-70.76)	-46.21 (-28.81)
				F (F) CD1		10.51 (6.08)			-178.43 (177.54)	-120.84 (-79.29)	153.65 (160.67)
CunecHPC(L)fHb				H (H) proximal		1.63 (2.09)			-179.86 (179.80)	-64.08 (-60.72)	-39.71 (-34.98)
(Escherichia coli,				Q (Q) distal		6.93 (7.05)			-175.27 (-179.94)	-63.77 (-56.93)	-43.40 (-37.76)
EsccolfHb, PDB ID: 1GVH)				Y (Y) B10		9.60 (7.14)			-173.45 (179.90)	-61.24 (-70.76)	-46.21 (-28.81)
				F (F) CD1		12.09 (6.08)			-176.40 (177.54)	-111.99 (-79.29)	152.04 (160.67)
CupnecJMP134fHb				H (H) proximal		2.10 (2.41)			-179.46 (178.61)	-65.87 (-63.63)	-35.91 (-43.91)
(Alcaligenes eutrophus,				Q (Q) distal		12.73 (14.32)			-175.90 (178.87)	-65.64 (-61.05)	-40.68 (-48.18)
AlceutfHb, PDB ID: 1CQX)				Y (Y) B10		12.78 (8.48)			-173.72 (179.82)	-63.61 (-58.32)	-41.97 (-47.04)
				F (F) CD1		9.30 (6.19)			-170.17 (179.56)	-101.58 (-89.50)	167.58 (153.86)
CupnecN1fHb1				H (H) proximal		1.80 (2.41)			-177.73 (178.61)	-66.24 (-63.63)	-34.66 (-43.91)
(Alcaligenes eutrophus,				Q (Q) distal		13.24 (14.32)			-175.94 (178.87)	-63.85 (-61.05)	-41.40 (-48.18)
AlceutfHb, PDB ID: 1CQX)				Y (Y) B10		12.65 (8.48)			-171.43 (179.82)	-62.49 (-58.32)	-43.17 (-47.04)
				F (F) CD1		9.04 (6.19)			-169.87 (179.56)	-104.69 (-89.50)	167.08 (153.86)
CupnecN1fHb2				H (H) proximal		2.47 (2.41)			179.46 (178.61)	-65.95 (-63.63)	-36.68 (-43.91)
(Alcaligenes eutrophus,				Q (Q) distal		11.46 (14.32)			-176.05 (178.87)	-66.47 (-61.05)	-40.35 (-48.18)
AlceutfHb, PDB ID: 1CQX)				Y (Y) B10		12.18 (8.48)			-179.87 (179.82)	-63.93 (-58.32)	-42.83 (-47.04)
				F (F) CD1		9.01 (6.19)			-171.87 (179.56)	-102.69 (-89.50)	166.66 (153.86)
RhilegUPM1137fHb				H (H) proximal		1.44 (2.09)			-178.72 (179.80)	-65.22 (-60.72)	-34.42 (-34.98)
(Escherichia coli,				Q (Q) distal		7.36 (7.05)			-175.65 (-179.94)	-63.30 (-56.93)	-43.58 (-37.76)
EsccolfHb, PDB ID: 1GVH)				Y (Y) B10		7.62 (7.14)			178.20 (179.90)	-63.83 (-70.76)	-40.35 (-28.81)
				F (F) CD1		5.45 (6.08)			-178.18 (177.54)	-99.47 (-79.29)	150.45 (160.67)
Sinmel1021fHb				H (H) proximal		2.10 (2.41)			-178.97 (178.61)	-66.97 (-63.63)	-34.97 (-43.91)
(Alcaligenes eutrophus,				Q (Q) distal		11.52 (14.32)			-176.36 (178.87)	-67.88 (-61.05)	-40.68 (-48.18)
AlceutfHb, PDB ID: 1CQX)				Y (Y) B10		13.24 (8.48)			-173.26 (179.82)	-62.67 (-58.32)	-41.97 (-47.04)
				F (F) CD1		8.81 (6.19)			-174.43 (179.56)	-87.96 (-89.50)	166.13 (153.86)
SDgbs
AzodoeUFLA1-100SDgb				H (H) proximal		4.44 (2.10)			-176.39 (179.59)	-65.77 (-62.81)	-38.59 (-36.47)
(Methylacidiphilum infernorum,				Q (Q) distal		5.14 (4.25)			-176.28 (177.10)	-63.30 (-61.05)	-43.96 (-41.66)
MetaciSDgb, PDB ID: 3S1I)				Y (Y) B10		10.60 (5.29)			-175.00 (-179.52)	-62.39 (-65.92)	-46.65 (-39.33)
				F (F) CD1		6.91 (5.63)			-173.63 (-176.31)	-82.55 (-88.98)	108.01 (117.55)
BraelkUSDA94SDgb2				H (H) proximal		2.88 (1.98)			-179.39 (178.02)	-61.47 (-60.62)	-43.67 (-44.91)
(Vitreoscilla stercoraria,
VitsteSDgb, PDB ID: 2VHB)
BraelkUSDA3254SDgb1				H (H) proximal		2.11 (2.03)			-179.51 (177.31)	-63.16 (-64.03)	-41.44 (-37.89)
(Ralstonia eutropha,				K (Q) distal		7.40 (8.79)			-176.70 (177.55)	-65.53 (-72.20)	-40.35 (-35.50)
RaleutfHb, PDB: 3OZW)				Y (Y) B10		9.80 (7.41)			-171.54 (-177.52)	-59.98 (-64.58)	-48.43 (-38.15)
				F (F) CD1		6.63 (5.92)			-178.73 (173.89)	-85.36 (-76.98)	149.51 (156.36)
BraelkUSDA3254SDgb2				H (H) proximal		3.96 (2.10)			-175.94 (179.59)	-64.12 (-62.81)	-33.35 (-36.47)
(Methylacidiphilum infernorum,				R (Q) distal		5.08 (4.25)			-177.96 (177.10)	-64.28 (-61.05)	-40.91 (-41.66)
MetaciSDgb, PDB ID: 3S1I)				Y (Y) B10		9.17 (5.29)			-176.20 (-179.52)	-62.28 (-65.92)	-48.26 (-39.33)
				F (F) CD1		7.98 (5.63)			-176.45 (-176.31)	-82.55 (-88.98)	112.30 (117.55)
BraelkUSDA3259SDgb1				H (H) proximal		3.79 (2.10)			-175.79 (179.59)	-65.44 (-62.81)	-35.62 (-36.47)
(Methylacidiphilum infernorum,				Q (Q)distal		5.09 (4.25)			-177.42 (177.10)	-63.89 (-61.05)	-46.08 (-41.66)
MetaciSDgb, PDB ID: 3S1I)				Y (Y) B10		9.62 (5.29)			-177.17 (-179.52)	-62.71 (-65.92)	-46.56 (-39.33)
				F (F) CD1		7.45 (5.63)			-177.35 (-176.31)	-87.82 (-88.98)	115.73 (117.55)
BraelkWSM1741SDgb2				H (H) proximal		4.37 (2.10)			-175.67 (179.59)	-65.68 (-62.81)	-36.99 (-36.47)
(Methylacidiphilum infernorum,				K (Q) distal		5.63 (4.25)			-176.67 (177.10)	-64.70 (-61.05)	-40.63 (-41.66)
MetaciSDgb, PDB ID: 3S1I)				Y (Y) B10		7.63 (5.29)			-171.82 (-179.52)	-69.31 (-65.92)	-40.53 (-39.33)
				F (F) CD1		6.13 (5.63)			16.38 (-176.31)	-72.70 (-88.98)	-12.34 (117.55)
BrajapUSDA38SDgb2				H (H) proximal		3.79 (2.10)			-174.73 (179.59)	-63.88 (-62.81)	-40.77 (-36.47)
(Methylacidiphilum infernorum,				M (Q) distal		7.23 (4.25)			-177.85 (177.10)	-63.70 (-61.05)	-43.96 (-41.66)
MetaciSDgb, PDB ID: 3S1I)				Y (Y) B10		10.09 (5.29)			-178.21 (-179.52)	-64.70 (-65.92)	-41.73 (-39.33)
				F (F) CD1		6.12 (5.63)			-177.99 (-176.31)	-62.84 (-88.98)	-35.83 (117.55)
BrajapUSDA124SDgb1				H (H) proximal		2.31 (1.98)			-178.52 (-177.74)	-61.22 (-61.44)	-41.84 (-51.23)
(Saccharomyces cerevisiae,				Q (Q) distal		6.63 (6.67)			-176.70 (172.73)	-65.91 (-152.51)-40.26 (5.68)
SaccerfHb, PDB ID: 4G1B)				Y (Y) B10		8.18 (7.35)			178.65 (-172.97)	-68.13 (-74.10)	-36.03 (-45.12)
				F (F) CD1		11.33 (5.73)			-176.90 (-173.99)	-107.76 (-79.00) 92.93 (144.72)
GCSs
Brajapin8p8GCS				H (H) proximal		1.76 (2.01)			-178.74 (-175.91)	-61.67 (-74.33)	-36.94 (-27.48)
(Bacillus subtilis,				Q (L) distal		7.08 (7.20)			-177.44 (177.35)	-63.15 (-71.12)	-43.20 (-35.52)
BacsubGCS, PDB ID: 1OR4)				Y (Y) B10		8.19 (5.65)			-178.71 (-176.45)	-63.80 (-73.87)	-43.29 (-37.09)
				I (I) CD1		12.43 (7.33)			178.61 (-177.29)	-62.57 (-64.94)	-41.16 (-47.43)
RhietlCIAT652GCS1				H (H) proximal		2.30 (2.01)			-179.78 (-175.91)	-65.35 (-74.33)	-35.74 (-27.48)
(Bacillus subtilis,				Q (L) distal		9.04 (7.20)			-177.39 (177.35)	-62.91 (-71.12)	-42.75 (-35.52)
BacsubGCS, PDB ID: 1OR4)				Y (Y) B10		7.62 (5.65)			-178.04 (-176.45)	-62.57 (-73.87)	-42.78 (-37.09)
				F (I) CD1		4.73 (7.33)			178.16 (-177.29)	-58.00 (-64.94)	-52.92 (-47.43)
RhietlCIAT652GCS2				E (H) proximal		2.60 (1.88)			-177.62 (-179.46)	-66.87(-73.99)	-31.13 (-37.72)
(Geobacter sulfurreducens,				Q (H) distal		4.96 (2.09)			-175.85 (-179.91)	-67.88 (-76.90)	-35.44 (-30.34)
GeosulGCS, PDB ID: 2W31)				F (Y) B10		11.03 (11.06)			179.24 (-178.96)	-65.10 (-62.85)	-38.73 (-46.43)
				F (F) CD1		7.98 (9.76)			-178.00 (-172.60)	-59.25 (-71.70)	-51.67 (-10.93)
Rhietl8C3GCS				E (H) proximal		2.60 (1.88)			-177.65 (-179.46)	-66.91 (-73.99)	-31.17 (-37.72)
(Geobacter sulfurreducens,				Q (H) distal		4.97 (2.09)			-175.84 (-179.91)	-67.84 (-76.90)	-35.45 (-30.34)
GeosulGCS, PDB ID: 2W31)				F (Y) B10		11.05 (11.06)			179.22 (-178.96)	-65.13 (-62.85)	-38.72 (-46.43)
				F (F) CD1		8.00 (9.76)			-178.08 (-172.60)	-59.19 (-71.70)	-51.65 (-10.93)
RhietlCFN42GCS1				H (H) proximal		5.56 (2.01)			-177.13 (-175.91)	-63.16 (-74.33)	-39.86 (-27.48)
(Bacillus subtilis,				Q (L) distal		8.07 (7.20)			-177.54 (177.35)	-62.14 (-71.12)	-44.08 (-35.52)
BacsubGCS, PDB ID: 1OR4)				Y (Y) B10		7.53 (5.65)			179.72 (-176.45)	-62.60 (-73.87)	-41.72 (-37.09)
				F (I) CD1		5.12 (7.33)			179.24 (-177.29)	-58.70 (-64.94)	-50.30 (-47.43)
RhilegGB30GCS1				H (H) proximal		2.84 (2.01)			-179.69 (-175.91)	-63.63 (-74.33)	-38.52 (-27.48)
(Bacillus subtilis,				Q (L) distal		7.81 (7.20)			-177.70 (177.35)	-62.27 (-71.12)	-43.10 (-35.52)
BacsubGCS, PDB ID: 1OR4)				Y (Y) B10		7.56 (5.65)			177.05 (-176.45)	-63.93 (-73.87)	-42.49 (-37.09)
				F (I) CD1		5.11 (7.33)			-177.07 (-177.29)	-59.52 (-64.94)	-50.57 (-47.43)
RhilegGB30GCS2				E (H) proximal		2.52 (1.88)			-178.50 (-179.46)	-65.29 (-73.99)	-31.38 (-37.72)
(Geobacter sulfurreducens,				Q (H) distal		6.93 (2.09)			-174.45 (-179.91)	-63.74 (-76.90)	-38.22 (-30.34)
GeosulGCS, PDB ID: 2W31)				F (Y) B10		6.72 (11.06)			-176.48 (-178.96)	-67.79 (-62.85)	-26.67 (-46.43)
				F (F) CD1		5.90 (9.76)			179.12 (-172.60)	-61.11 (-71.70)	-48.54 (-10.93)
SinfreGR64GCS				E (H) proximal		4.00 (2.01)			-179.57 (-175.91)	-63.89 (-74.33)	-33.98 (-27.48)
(Bacillus subtilis,				Q (L) distal		5.77 (7.20)			-174.52 (177.35)	-63.32 (-71.12)	-40.47 (-35.52)
BacsubGCS, PDB ID: 1OR4)				F (Y) B10		9.90 (5.65)			-178.12 (-176.45)	-70.29 (-73.87)	-33.10 (-37.09)
				F (I) CD1		4.52 (7.33)			-178.36 (-177.29)	-61.37 (-64.94)	-53.60 (-47.43)
Sinmel1021GCS				E (H) proximal		4.40 (2.01)			-178.22 (-175.91)	-65.21 (-74.33)	-34.24 (-27.48)
(Bacillus subtilis,				Q (L) distal		6.72 (7.20)			-175.68 (177.35)	-65.08 (-71.12)	-39.35 (-35.52)
BacsubGCS, PDB ID: 1OR4)				S (Y) B10		10.57 (5.65)			-176.74 (-176.45)	-63.73 (-73.87)	-40.20 (-37.09)
				F (I) CD1		8.83 (7.33)			-176.32 (-177.29)	-58.76 (-64.94)	-48.53 (-47.43)
tHbs
AzodoeUFLA1-100tHb1				H (H) proximal		5.88 (2.08)			-174.84 (177.99)	-65.16 (-72.67)	-42.78 (-33.19)
(Campylobacter jejuni,				H (H) distal		6.32 (5.72)			176.31 (175.81)	-72.04 (-70.37)	-38.34 (-46.43)
CamjejtHb, PDB ID: 2IG3)				Y (Y) B10		5.96 (5.40)			-175.91 (-175.09)	-62.64 (-74.54)	-43.28 (-19.57)
				F (F) CD1		4.59 (4.79)			-176.88 (-176.78)	-63.46 (-69.12)	-45.74 (-45.47)
AzodoeUFLA1-100tHb2				H (H) proximal		4.71 (1.99)			-175.83 (-177.97)	-70.83 (-85.55)	-22.87 (-15.70)
(Agrobacterium tumefaciens,				L (F) distal		6.01 (5.32)			-176.59 (-178.59)	-60.57 (-68.21)	-44.34 (-40.86)
AgrtumtHb, PDB ID: 2XYK)				Y (Y) B10		7.00 (6.01)			178.40 (-179.33)	-65.62 (-71.14)	-40.92 (-33.27)
				H (H) CD1		5.35 (6.28)			174.53 (177.57)	-76.23 (-85.38)	141.88 (158.10)
BraelkUSDA76tHb2				H (H) proximal		7.23 (2.08)			-173.87 (177.99)	-63.86 (-72.67)	-42.19 (-33.19)
(Campylobacter jejuni,				H (H) distal		8.18 (5.72)			177.95 (175.81)	-68.18 (-70.37)	-37.42 (-46.43)
CamjejtHb, PDB ID: 2IG3)				Y (Y) B10		7.01 (5.40)			-179.37 (-175.09)	-64.57 (-74.54)	-40.69 (-19.57)
				F (F) CD1		4.94 (4.79)			-179.53 (-176.78)	-62.41 (-69.12)	-42.53 (-45.47)
BraelkUSDA94tHb1				H (H) proximal		4.73 (2.01)			-176.61 (-177.52)	-64.06 (-85.92)	-36.96 (-8.56)
(Geobacillus stearothermophilus,				H (Q) distal		5.57 (6.40)			-179.91 (-179.48)	-62.77 (-68.05)	-46.16 (-37.87)
GeostetHb, PDB ID: 2BKM)				Y (Y) B10		7.53 (5.97)			-176.52 (-175.55)	-62.63 (-72.60)	-47.06 (-25.12)
				F (F) CD1		5.16 (4.97)			173.65 (175.39)	-114.06 (-94.32)	139.02 (157.40)
BrajapUSDA38tHb2				H (H) proximal		5.04 (1.99)			-175.12 (-177.97)	-70.71 (-85.55)	-21.60 (-15.70)
(Agrobacterium tumefaciens,				L (F) distal		4.75 (5.32)			-176.19 (-178.59)	-63.10 (-68.21)	-37.51 (-40.86)
AgrtumtHb, PDB ID: 2XYK)				Y (Y) B10		6.66 (6.01)			-177.33 (-179.33)	-66.51 (-71.14)	-38.00 (-33.27)
				H (H) CD1		7.20 (6.28)			-174.53 (177.57)	-85.28 (-85.38)	139.31 (158.10)
BrajapUSDA123tHb1				H (H) proximal		4.76 (2.10)			178.74 (178.30)	-93.14 (-94.71)	-32.09 (-1.97)
(Arabidopsis thaliana,				H (Q) distal		5.73 (6.21)			-179.70 (-175.91)	-64.46 (-67.26)	-38.96 (-52.95)
ArathatHb, PDB ID: 4C0N)				Y (Y) B10		4.82 (4.95)			-178.26 (-173.06)	-67.21 (-74.75)	-34.44 (-25.42)
				F (F) CD1		6.22 (5.87)			179.48 (-176.67)	-62.92 (-93.83)	-43.45 (9.52)
BurphySTM815tHb1				H (H) proximal		7.14 (2.08)			-174.40 (177.99)	-64.03 (-72.67)	-44.14 (-33.19)
(Campylobacter jejuni,				H (H) distal		5.60 (5.72)			-176.71 (175.81)	-63.13 (-70.37)	-39.85 (-46.43)
CamjejtHb, PDB ID: 2IG3)				Y (Y) B10		8.26 (5.40)			-172.62 (-175.09)	-65.67 (-74.54)	-41.84 (-19.57)
				F (F) CD1		5.39 (4.79)			179.28 (-176.78)	-63.35 (-69.12)	-43.85 (-45.47)
BurphySTM815tHb2				H (H) proximal		7.19 (1.99)			-176.23 (-177.97)	-74.29 (-85.55)	-10.86 (-15.70)
(Agrobacterium tumefaciens,				L (F) distal		5.62 (5.32)			-176.54 (-178.59)	-60.34 (-68.21)	-48.51 (-40.86)
AgrtumtHb, PDB ID: 2XYK)				Y (Y) B10		7.06 (6.01)			-177.13 (-179.33)	-65.04 (-71.14)	-39.10 (-33.27)
				H (H) CD1		5.24 (6.28)			175.46 (177.57)	-81.97 (-85.38)	141.12 (158.10)
CupnecN1tHb1				H (H) proximal		4.55 (2.06)			-172.38 (-171.43)	-65.11 (-115.96)	-41.69 (17.15)
(Tetrahymena pyriformis,				L (Q) distal		7.24 (9.92)			-177.76 (-176.32)	-62.73 (-69.53)	-40.87 (-35.62)
TetpyrtHb, PDB ID: 3AQ5)				F (Y) B10		8.68 (5.48)			-178.91 (177.58)	-59.27 (-66.62)	-49.65 (-33.45)
				F (F) CD1		7.17 (5.09)			179.23 (-177.03)	-66.91 (-95.88)	-15.74 (9.14)
CupnecN1tHb2				H (H) proximal		4.34 (1.99)			-174.71 (-177.97)	-72.37 (-85.55)	-13.46 (-15.70)
(Agrobacterium tumefaciens,				L (F) distal		7.89 (5.32)			-176.79 (-178.59)	-63.06 (-68.21)	-40.33 (-40.86)
AgrtumtHb, PDB ID: 2XYK)				Y (Y) B10		6.62 (6.01)			-176.67 (-179.33)	-66.60 (-71.14)	-35.30 (-33.27)
				H (H) CD1		5.11 (6.28)			175.61 (177.57)	-87.63 (-85.38)	138.75 (158.10)
MescicCMG6tHb				H (H) proximal		5.41 (2.01)			-177.93 (-177.52)	-71.84 (-85.92)	-20.55 (-8.56)
(Geobacillus stearothermophilus,				H (Q) distal		4.54 (6.40)			-173.93 (-179.48)	-67.73 (-68.05)	-46.66 (-37.87)
GeostetHb, PDB ID: 2BKM)				Y (Y) B10		5.91 (4.97)			-178.77 (-175.55)	-64.17 (-72.60)	-38.09 (-25.12)
				F (F) CD1		5.43 (5.97)			-178.37 (175.39)	-80.07 (-94.32)	161.16 (157.40)
MesloNZP2037tHb2				H (H) proximal		2.60 (2.08)			-173.87 (177.99)	-63.86 (-72.67)	-42.19 (-33.19)
(Campylobacter jejuni,				H (H) distal		5.59 (5.72)			177.95 (175.81)	-68.18 (-70.37)	-37.42 (-46.43)
CamjejtHb, PDB ID: 2IG3)				Y (Y) B10		8.28 (5.40)			-179.37 (-175.09)	-64.57 (-74.54)	-40.69 (-19.57)
				F (F) CD1		4.68 (4.79)			-179.53 (-176.78)	-62.41 (-69.12)	-42.53 (-45.47)
RhietlCNPAF512tHb				H (H) proximal		7.24 (2.08)			-173.87 (177.99)	-63.86 (-72.67)	-42.19 (-33.19)
(Campylobacter jejuni,				H (H) distal		6.33 (5.72)			177.95 (175.81)	-68.18 (-70.37)	-37.42 (-46.43)
CamjejtHb, PDB ID: 2IG3)				Y (Y) B10		8.28 (5.40)			-179.37 (-175.09)	-64.57 (-74.54)	-40.69 (-19.57)
				F (F) CD1		3.66 (4.79)			-179.53 (-176.78)	-62.41 (-69.12)	-42.53 (-45.47)
RhietlKim5tHb				H (H) proximal		1.77 (1.99)			-179.37 (-177.97)	-69.98 (-85.55)	-9.25 (-15.70)
(Agrobacterium tumefaciens,				F (F) distal		5.62 (5.32)			-177.24 (-178.59)	-64.54 (-68.21)	-42.08 (-40.86)
AgrtumtHb, PDB ID: 2XYK)				Y (Y) B10		7.57 (6.01)			177.83 (-179.33)	-66.46 (-71.14)	-37.33 (-33.27)
				H (H) CD1		5.86 (6.28)			173.36 (177.57)	-82.22 (-85.38)	138.63 (158.10)
RhilegGB30tHb2				H (H) proximal		6.66 (2.08)			-176.65 (177.99)	-67.21 (-72.67)	-41.02 (-33.19)
(Campylobacter jejuni,				H (H) distal		5.58 (5.72)			-177.11 (175.81)	-65.40 (-70.37)	-38.52 (-46.43)
CamjejtHb, PDB ID: 2IG3)				Y (Y) B10		7.82 (5.40)			-171.76 (-175.09)	-65.92 (-74.54)	-40.66 (-19.57)
				F (F) CD1		5.59 (4.79)			-179.39(-176.78)	-62.47 (-69.12)	-43.10 (-45.47)
RhilegVc2tHb1				H (H) proximal		1.77 (1.99)			-177.64 (-177.97)	-68.54 (-85.55)	-18.47 (-15.70)
(Agrobacterium tumefaciens,				F (F) distal		6.27 (5.32)			-177.69 (-178.59)	-63.06 (-68.21)	-42.07 (-40.86)
AgrtumtHb, PDB ID: 2XYK)				Y (Y) B10		6.97 (6.01)			-178.19 (-179.33)	-64.76 (-71.14)	-39.58 (-33.27)
				H (H) CD1		6.10 (6.28)			-175.18 (177.57)	-94.49 (-85.38)	144.98 (158.10)
RhilupHPC(L)tHb1				H (H) proximal		7.51 (2.14)			-178.56 (-172.62)	-67.01 (-98.71)	-36.71 (-20.29)
(Mycobacterium tuberculosis,				H (Q) distal		7.41 (4.76)			-178.28 (-172.37)	-64.41 (-85.25)	-41.69 (-34.90)
MyctubtHb, PDB ID: 1S56)				Y (Y) B10		7.26 (5.48)			-174.64 (-173.86)	-66.54 (-79.73)	-41.08 (-23.98)
				F (F) CD1		9.82 (5.41)			-177.18 (-173.78)	-67.64 (-104.01)-37.88 (26.30)
RhilupHPC(L)tHb2				H (H) proximal		4.56 (1.99)			-174.82 (-177.97)	-71.69 (-85.55)	-16.67 (-15.70)
(Agrobacterium tumefaciens,				F (F) distal		5.09 (5.32)			-175.62 (-178.59)	-65.21 (-68.21)	-42.66 (-40.86)
AgrtumtHb, PDB ID: 2XYK)				Y (Y) B10		7.05 (6.01)			-179.06 (-179.33)	-65.63 (-71.14)	-38.84 (-33.27)
				H (H) CD1		7.14 (6.28)			176.65 (177.57)	-70.94 (-85.38)	136.63 (158.10)
SinfreHH103tHb				H (H) proximal		1.77 (1.99)			-179.65 (-177.97)	-70.27 (-85.55)	-14.32 (-15.70)
(Agrobacterium tumefaciens,				L (F) distal		6.39 (5.32)			-175.70 (-178.59)	-65.52 (-68.21)	-37.67 (-40.86)
AgrtumtHb, PDB ID: 2XYK)				Y (Y) B10		6.87 (6.01)			179.41 (-179.33)	-67.98 (-71.14)	-35.67 (-33.27)
				H (H) CD1		5.27 (6.28)			174.18 (177.57)	-83.40 (-85.38)	142.25 (158.10)
Sinmel1021tHb2				H (H) proximal		3.15 (2.08)			-173.87 (177.99)	-63.86 (-72.67)	-42.19 (-33.19)
(Campylobacter jejuni,				H (H) distal		6.36 (5.72)			177.95 (175.81)	-68.18 (-70.37)	-37.42 (-46.43)
CamjejtHb, PDB ID: 2IG3)				Y (Y) B10		6.79 (5.40)			-179.37 (-175.09)	-64.57 (-74.54)	-40.69 (-19.57)
				F (F) CD1		7.21 (4.79)			-179.53 (-176.78)	-62.41 (-69.12)	-42.53 (-45.47)
