# Supplementary material for: A bioinformatics insight to rhizobial globins: gene identification and mapping, polypeptide sequence and phenetic analysis, and protein modeling
Source: F1000Res. 2015 May 13;4:117. [Version 1] doi: 10.12688/f1000research.6392.1 (PMC4648194; doi:10.12688/f1000research.6392.1)
Supplement: Supplementary file 4 [file f1000research-4-6858-s0003.tgz]

Archive with 1 entries (1 files):
- 9115a3bb-4d31-4698-ba26-bb25b55f4ae0.pdf
